# Supplementary material for: 4-(4-{[(2-Phenyl­quinazolin-4-yl)­oxy]methyl}-1H-1,2,3-triazol-1-yl)butan-1-ol hemihydrate
Source: Acta Crystallogr Sect E Struct Rep Online. 2011 Jul 13;67(Pt 8):o2029–30. doi: 10.1107/S1600536811027280 (PMC3213479; doi:10.1107/S1600536811027280)
Supplement: Supplementary file 1 [file e-67-o2029-sup1.cif]

##############################################################################
#                                                                            #
# This CIF contains the data in a paper accepted for publication in          #
# Acta Crystallographica Section E. It conforms to the requirements of       #
# Notes for Authors for Acta Crystallographica Section E, and has been       #
# peer reviewed under the auspices of the IUCr Commission on Journals.       #
#                                                                            #
# Full details of the Crystallographic Information File format               #
# are given in the paper "The Crystallographic Information File (CIF):       #
# a New Standard Archive File for Crystallography" by S. R. Hall, F. H.      #
# Allen and I. D. Brown [Acta Cryst. (1991), A47, 655-685].                  #
#                                                                            #
# The current version of the core CIF dictionary is obtainable from          #
# ftp://ftp.iucr.org/pub/cif_core.dic.                                       #
#                                                                            #
# Software is freely available for graphical display of the structure(s)     #
# in this CIF. For information consult the CIF software page                 #
# http://www.iucr.org/resources/cif/software.                                #
#                                                                            #
# This file may be used for bona fide research purposes within the           #
# scientific community so long as proper attribution is given to the journal # 
# article from which it was obtained.                                        #
#                                                                            #
##############################################################################
data_I
_audit_creation_method     SHELXL-97
_chemical_name_systematic
;
4-(4-{[(2-Phenylquinazolin-4-yl)oxy]methyl}-1<i>H</i>-1,2,3-triazol-
1-yl)butan-1-ol hemihydrate
;
_chemical_name_common     ?
_chemical_formula_moiety     'C21 H21 N5 O2, 0.5(H2 O)'
_chemical_formula_sum     'C21 H22 N5 O2.50'
_chemical_formula_iupac     'C21 H21 N5 O2, 0.5H2 O'
_chemical_formula_weight     384.44
_chemical_melting_point     371.0(10)
_symmetry_cell_setting     monoclinic
_symmetry_space_group_name_H-M     'P 21/n'
_symmetry_space_group_name_Hall     '-P 2yn'
loop_
    _symmetry_equiv_pos_as_xyz
    'x, y, z'
    '-x+1/2, y+1/2, -z+1/2'
    '-x, -y, -z'
    'x-1/2, -y-1/2, z-1/2'
_cell_length_a     11.359(4)
_cell_length_b     7.694(3)
_cell_length_c     22.817(7)
_cell_angle_alpha     90.00
_cell_angle_beta     101.111(16)
_cell_angle_gamma     90.00
_cell_volume     1956.9(12)
_cell_formula_units_Z     4
_cell_measurement_reflns_used     3709
_cell_measurement_theta_min     1.82
_cell_measurement_theta_max     25.65
_cell_measurement_temperature     296(2)
_exptl_crystal_description     block
_exptl_crystal_colour     colourless
_exptl_crystal_size_max     0.55
_exptl_crystal_size_mid     0.31
_exptl_crystal_size_min     0.28
_exptl_crystal_density_diffrn     1.305
_exptl_crystal_density_meas     ?
_exptl_crystal_density_method     'not measured'
_exptl_crystal_F_000     812
_exptl_absorpt_coefficient_mu     0.089
_exptl_absorpt_correction_type     none
_exptl_absorpt_process_details     ?
_exptl_absorpt_correction_T_min     ?
_exptl_absorpt_correction_T_max     ?
_exptl_special_details     ?
_diffrn_ambient_temperature     296(2)
_diffrn_radiation_type     MoK\a
_diffrn_radiation_wavelength     0.71073
_diffrn_radiation_source     'fine-focus sealed tube'
_diffrn_radiation_monochromator     graphite
_diffrn_measurement_device_type     'Bruker X8 APEX Diffractometer'
_diffrn_measurement_method     '\f and \w scans'
_diffrn_detector_area_resol_mean     ?
_diffrn_reflns_number     18195
_diffrn_reflns_av_R_equivalents     0.0277
_diffrn_reflns_av_sigmaI/netI     0.0213
_diffrn_reflns_theta_min     1.82
_diffrn_reflns_theta_max     25.65
_diffrn_reflns_theta_full     25.65
_diffrn_measured_fraction_theta_max     1.000
_diffrn_measured_fraction_theta_full     1.000
_diffrn_reflns_limit_h_min     -13
_diffrn_reflns_limit_h_max     13
_diffrn_reflns_limit_k_min     -9
_diffrn_reflns_limit_k_max     9
_diffrn_reflns_limit_l_min     -27
_diffrn_reflns_limit_l_max     27
_diffrn_standards_decay_%     ?
_refine_special_details
;
Refinement of <i>F</i>^2^ against all reflections. The weighted <i>R</i>-factor
<i>wR</i> and goodness of fit <i>S</i> are based on <i>F</i>^2^, conventional
<i>R</i>-factors <i>R</i> are based on <i>F</i>, with <i>F</i> set to zero for
negative <i>F</i>^2^. The threshold expression of <i>F</i>^2^ >
\s(<i>F</i>^2^) is used only for calculating <i>R</i>-factors(gt) <i>etc</i>.
and is not relevant to the choice of reflections for refinement.
<i>R</i>-factors based on <i>F</i>^2^ are statistically about twice as large
as those based on <i>F</i>, and <i>R</i>- factors based on all data will be
even larger.
;
_reflns_number_total     3709
_reflns_number_gt     2879
_reflns_threshold_expression     I>2sigma(I)
_refine_ls_structure_factor_coef     Fsqd
_refine_ls_matrix_type     full
_refine_ls_R_factor_all     0.0558
_refine_ls_R_factor_gt     0.0415
_refine_ls_wR_factor_gt     0.1161
_refine_ls_wR_factor_ref     0.1273
_refine_ls_goodness_of_fit_ref     1.028
_refine_ls_restrained_S_all     1.028
_refine_ls_number_reflns     3709
_refine_ls_number_parameters     271
_refine_ls_number_restraints     0
_refine_ls_hydrogen_treatment     constr
_refine_ls_weighting_scheme     calc
_refine_ls_weighting_details
         'calc w=1/[\s^2^(Fo^2^)+(0.0668P)^2^+0.4064P] where P=(Fo^2^+2Fc^2^)/3'
_atom_sites_solution_hydrogens     geom
_atom_sites_solution_primary     direct
_atom_sites_solution_secondary     difmap
_refine_ls_shift/su_max     0.000
_refine_ls_shift/su_mean     0.000
_refine_diff_density_max     0.471
_refine_diff_density_min     -0.200
_refine_ls_extinction_method     none
_refine_ls_extinction_coef     ?
loop_
    _atom_type_symbol
    _atom_type_description
    _atom_type_scat_dispersion_real
    _atom_type_scat_dispersion_imag
    _atom_type_scat_source
    'C' 'C' 0.0033 0.0016
                         'International Tables Vol C Tables 4.2.6.8 and 6.1.1.4'
    'H' 'H' 0.0000 0.0000
                         'International Tables Vol C Tables 4.2.6.8 and 6.1.1.4'
    'N' 'N' 0.0061 0.0033
                         'International Tables Vol C Tables 4.2.6.8 and 6.1.1.4'
    'O' 'O' 0.0106 0.0060
                         'International Tables Vol C Tables 4.2.6.8 and 6.1.1.4'
_computing_data_collection     'APEX2 (Bruker, 2005)'
_computing_cell_refinement     'SAINT (Bruker, 2005)'
_computing_data_reduction     'SAINT (Bruker, 2005)'
_computing_structure_solution     'SHELXS97 (Sheldrick, 2008)'
_computing_structure_refinement     'SHELXL97 (Sheldrick, 2008)'
_computing_molecular_graphics     'ORTEP-3 for Windows (Farrugia,1997)'
_computing_publication_material     'WinGX (Farrugia, 1999)'
loop_
    _atom_site_type_symbol
    _atom_site_label
    _atom_site_fract_x
    _atom_site_fract_y
    _atom_site_fract_z
    _atom_site_U_iso_or_equiv
    _atom_site_adp_type
    _atom_site_calc_flag
    _atom_site_refinement_flags
    _atom_site_occupancy
    _atom_site_symmetry_multiplicity
    _atom_site_disorder_assembly
    _atom_site_disorder_group
    C C1 0.58474(13) 0.7779(2) -0.02725(7) 0.0442(4) Uani d . 1 1 . .
    C C2 0.69772(15) 0.8512(2) -0.00495(8) 0.0548(4) Uani d . 1 1 . .
    H H2 0.7529 0.8648 -0.0299 0.066 Uiso calc R 1 1 . .
    C C3 0.72682(16) 0.9027(2) 0.05374(8) 0.0588(5) Uani d . 1 1 . .
    H H3 0.8021 0.9503 0.0682 0.071 Uiso calc R 1 1 . .
    C C4 0.64558(16) 0.8851(2) 0.09214(8) 0.0587(5) Uani d . 1 1 . .
    H H4 0.6669 0.9205 0.1317 0.070 Uiso calc R 1 1 . .
    C C5 0.53502(15) 0.8160(2) 0.07146(7) 0.0515(4) Uani d . 1 1 . .
    H H5 0.4806 0.8044 0.0969 0.062 Uiso calc R 1 1 . .
    C C6 0.50330(13) 0.7621(2) 0.01149(6) 0.0416(3) Uani d . 1 1 . .
    C C7 0.39026(13) 0.69043(19) -0.01484(6) 0.0410(3) Uani d . 1 1 . .
    C C8 0.45066(13) 0.6516(2) -0.10360(6) 0.0424(4) Uani d . 1 1 . .
    C C9 0.41915(14) 0.5786(2) -0.16527(6) 0.0446(4) Uani d . 1 1 . .
    C C10 0.49525(17) 0.5955(3) -0.20563(8) 0.0595(5) Uani d . 1 1 . .
    H H10 0.5673 0.6552 -0.1945 0.071 Uiso calc R 1 1 . .
    C C11 0.46526(19) 0.5245(3) -0.26255(8) 0.0692(5) Uani d . 1 1 . .
    H H11 0.5167 0.5390 -0.2893 0.083 Uiso calc R 1 1 . .
    C C12 0.36108(19) 0.4337(3) -0.27949(8) 0.0634(5) Uani d . 1 1 . .
    H H12 0.3415 0.3852 -0.3175 0.076 Uiso calc R 1 1 . .
    C C13 0.28553(18) 0.4149(3) -0.23962(8) 0.0630(5) Uani d . 1 1 . .
    H H13 0.2146 0.3525 -0.2507 0.076 Uiso calc R 1 1 . .
    C C14 0.31353(16) 0.4879(2) -0.18315(7) 0.0543(4) Uani d . 1 1 . .
    H H14 0.2606 0.4756 -0.1570 0.065 Uiso calc R 1 1 . .
    C C15 0.19503(14) 0.6055(2) -0.00380(7) 0.0499(4) Uani d . 1 1 . .
    H H15A 0.2048 0.4910 -0.0200 0.060 Uiso calc R 1 1 . .
    H H15B 0.1522 0.6786 -0.0355 0.060 Uiso calc R 1 1 . .
    C C16 0.12872(13) 0.5943(2) 0.04624(6) 0.0432(4) Uani d . 1 1 . .
    C C17 0.14267(15) 0.4820(2) 0.09333(7) 0.0537(4) Uani d . 1 1 . .
    H H17 0.1969 0.3905 0.1013 0.064 Uiso calc R 1 1 . .
    C C18 0.04037(17) 0.4596(3) 0.18224(8) 0.0743(6) Uani d . 1 1 . .
    H H18A 0.0219 0.3369 0.1770 0.089 Uiso calc R 1 1 . .
    H H18B -0.0289 0.5169 0.1926 0.089 Uiso calc R 1 1 . .
    C C19 0.14564(16) 0.4819(3) 0.23258(7) 0.0575(4) Uani d . 1 1 . .
    H H19A 0.1675 0.6038 0.2357 0.069 Uiso calc R 1 1 . .
    H H19B 0.2133 0.4180 0.2232 0.069 Uiso calc R 1 1 . .
    C C20 0.12258(18) 0.4201(3) 0.29266(8) 0.0660(5) Uani d . 1 1 . .
    H H20A 0.0564 0.4864 0.3026 0.079 Uiso calc R 1 1 . .
    H H20B 0.0984 0.2991 0.2892 0.079 Uiso calc R 1 1 . .
    C C21 0.22746(19) 0.4373(3) 0.34201(8) 0.0667(5) Uani d . 1 1 . .
    H H21A 0.2128 0.3960 0.3807 0.080 Uiso d R 1 1 . .
    H H21B 0.2987 0.3722 0.3308 0.080 Uiso d R 1 1 . .
    N N1 0.55697(11) 0.72071(18) -0.08592(6) 0.0481(3) Uani d . 1 1 . .
    N N2 0.36315(11) 0.63662(16) -0.07008(5) 0.0433(3) Uani d . 1 1 . .
    N N3 0.04075(12) 0.7060(2) 0.05220(6) 0.0568(4) Uani d . 1 1 . .
    N N4 0.00007(13) 0.6671(2) 0.10089(6) 0.0631(4) Uani d . 1 1 . .
    N N5 0.06216(12) 0.5313(2) 0.12552(6) 0.0540(4) Uani d . 1 1 . .
    O O1 0.31014(9) 0.68013(15) 0.02114(4) 0.0493(3) Uani d . 1 1 . .
    O O2A 0.2984(3) 0.5903(4) 0.34478(14) 0.0678(8) Uani d P 0.50 1 . .
    H H2A 0.3564 0.5896 0.3752 0.081 Uiso d PR 0.50 1 . .
    O O2B 0.2355(3) 0.6236(4) 0.35259(13) 0.0616(8) Uani d P 0.50 1 . .
    H H2B 0.1784 0.6580 0.3697 0.074 Uiso d PR 0.50 1 . .
    O O3W 0.0201(2) 1.0729(4) 0.05595(13) 0.0792(8) Uani d P 0.50 1 . .
    H H3WA -0.0015 1.1217 0.0217 0.095 Uiso d PR 0.50 1 . .
    H H3WB 0.0313 0.9655 0.0481 0.095 Uiso d PR 0.50 1 . .
loop_
    _atom_site_aniso_label
    _atom_site_aniso_U_11
    _atom_site_aniso_U_22
    _atom_site_aniso_U_33
    _atom_site_aniso_U_12
    _atom_site_aniso_U_13
    _atom_site_aniso_U_23
    C1 0.0447(8) 0.0407(9) 0.0462(8) 0.0067(6) 0.0062(6) 0.0023(7)
    C2 0.0434(9) 0.0597(11) 0.0609(10) 0.0016(8) 0.0092(7) -0.0004(8)
    C3 0.0467(9) 0.0602(11) 0.0643(11) -0.0007(8) -0.0026(8) -0.0035(9)
    C4 0.0594(10) 0.0640(12) 0.0470(9) 0.0002(9) -0.0041(8) -0.0056(8)
    C5 0.0548(9) 0.0556(10) 0.0429(8) 0.0008(8) 0.0067(7) -0.0014(7)
    C6 0.0447(8) 0.0378(8) 0.0408(8) 0.0048(6) 0.0049(6) 0.0025(6)
    C7 0.0479(8) 0.0376(8) 0.0382(7) 0.0029(6) 0.0096(6) 0.0020(6)
    C8 0.0471(8) 0.0405(8) 0.0400(8) 0.0064(7) 0.0092(6) 0.0020(6)
    C9 0.0518(9) 0.0414(9) 0.0403(8) 0.0083(7) 0.0078(7) 0.0021(6)
    C10 0.0617(10) 0.0690(12) 0.0508(9) -0.0010(9) 0.0181(8) -0.0074(8)
    C11 0.0792(13) 0.0847(14) 0.0489(10) 0.0080(11) 0.0252(9) -0.0078(9)
    C12 0.0784(13) 0.0665(12) 0.0417(9) 0.0188(10) 0.0021(8) -0.0097(8)
    C13 0.0666(11) 0.0667(12) 0.0516(10) 0.0004(9) 0.0010(8) -0.0113(9)
    C14 0.0573(10) 0.0598(11) 0.0455(9) 0.0004(8) 0.0091(7) -0.0027(8)
    C15 0.0498(9) 0.0581(10) 0.0409(8) -0.0092(8) 0.0066(7) -0.0037(7)
    C16 0.0429(8) 0.0453(9) 0.0398(8) -0.0046(7) 0.0042(6) -0.0028(6)
    C17 0.0592(10) 0.0535(10) 0.0498(9) 0.0066(8) 0.0137(8) 0.0050(8)
    C18 0.0621(11) 0.1113(18) 0.0518(10) -0.0189(11) 0.0168(9) 0.0169(11)
    C19 0.0615(10) 0.0667(12) 0.0471(9) -0.0035(9) 0.0174(8) 0.0035(8)
    C20 0.0722(12) 0.0760(13) 0.0528(10) -0.0031(10) 0.0194(9) 0.0104(9)
    C21 0.0831(13) 0.0668(13) 0.0500(10) -0.0079(10) 0.0121(9) 0.0081(9)
    N1 0.0473(7) 0.0531(8) 0.0446(7) 0.0027(6) 0.0108(6) -0.0013(6)
    N2 0.0485(7) 0.0420(7) 0.0393(7) 0.0009(6) 0.0082(5) -0.0011(5)
    N3 0.0527(8) 0.0646(10) 0.0523(8) 0.0077(7) 0.0081(6) 0.0070(7)
    N4 0.0480(8) 0.0879(12) 0.0544(8) 0.0095(8) 0.0121(7) 0.0051(8)
    N5 0.0463(7) 0.0714(10) 0.0442(7) -0.0060(7) 0.0086(6) 0.0057(7)
    O1 0.0495(6) 0.0605(7) 0.0392(5) -0.0108(5) 0.0118(5) -0.0065(5)
    O2A 0.076(2) 0.067(2) 0.0591(17) -0.0163(18) 0.0112(16) -0.0002(14)
    O2B 0.0581(18) 0.073(2) 0.0571(16) -0.0114(16) 0.0198(14) -0.0072(13)
    O3W 0.0685(17) 0.0626(18) 0.098(2) 0.0057(13) -0.0061(15) 0.0313(15)
_geom_special_details
;
All e.s.d.'s (except the e.s.d. in the dihedral angle between two l.s. planes)
are estimated using the full covariance matrix. The cell e.s.d.'s are taken
into account individually in the estimation of e.s.d.'s in distances, angles
and torsion angles; correlations between e.s.d.'s in cell parameters are only
used when they are defined by crystal symmetry. An approximate (isotropic)
treatment of cell e.s.d.'s is used for estimating e.s.d.'s involving l.s.
planes.
;
loop_
    _geom_bond_atom_site_label_1
    _geom_bond_atom_site_label_2
    _geom_bond_site_symmetry_2
    _geom_bond_distance
    _geom_bond_publ_flag
    C1 N1 . 1.387(2) ?
    C1 C6 . 1.402(2) ?
    C1 C2 . 1.404(2) ?
    C2 C3 . 1.375(2) ?
    C2 H2 . 0.9300 ?
    C3 C4 . 1.396(3) ?
    C3 H3 . 0.9300 ?
    C4 C5 . 1.362(2) ?
    C4 H4 . 0.9300 ?
    C5 C6 . 1.409(2) ?
    C5 H5 . 0.9300 ?
    C6 C7 . 1.420(2) ?
    C7 N2 . 1.3058(19) ?
    C7 O1 . 1.3404(17) ?
    C8 N1 . 1.310(2) ?
    C8 N2 . 1.3710(19) ?
    C8 C9 . 1.493(2) ?
    C9 C14 . 1.380(2) ?
    C9 C10 . 1.385(2) ?
    C10 C11 . 1.390(3) ?
    C10 H10 . 0.9300 ?
    C11 C12 . 1.364(3) ?
    C11 H11 . 0.9300 ?
    C12 C13 . 1.373(3) ?
    C12 H12 . 0.9300 ?
    C13 C14 . 1.385(2) ?
    C13 H13 . 0.9300 ?
    C14 H14 . 0.9300 ?
    C15 O1 . 1.4409(19) ?
    C15 C16 . 1.487(2) ?
    C15 H15A . 0.9700 ?
    C15 H15B . 0.9700 ?
    C16 N3 . 1.345(2) ?
    C16 C17 . 1.364(2) ?
    C17 N5 . 1.333(2) ?
    C17 H17 . 0.9300 ?
    C18 N5 . 1.471(2) ?
    C18 C19 . 1.500(3) ?
    C18 H18A . 0.9700 ?
    C18 H18B . 0.9700 ?
    C19 C20 . 1.520(2) ?
    C19 H19A . 0.9700 ?
    C19 H19B . 0.9700 ?
    C20 C21 . 1.479(3) ?
    C20 H20A . 0.9700 ?
    C20 H20B . 0.9700 ?
    C21 O2A . 1.421(4) ?
    C21 O2B . 1.453(4) ?
    C21 H21A . 0.9822 ?
    C21 H21B . 1.0253 ?
    N3 N4 . 1.3171(19) ?
    N4 N5 . 1.324(2) ?
    O2A H2A . 0.8601 ?
    O2B H2B . 0.8600 ?
    O3W H3WA . 0.8599 ?
    O3W H3WB . 0.8599 ?
loop_
    _geom_angle_atom_site_label_1
    _geom_angle_atom_site_label_2
    _geom_angle_atom_site_label_3
    _geom_angle_site_symmetry_1
    _geom_angle_site_symmetry_3
    _geom_angle
    _geom_angle_publ_flag
    N1 C1 C6 . . 121.74(14) ?
    N1 C1 C2 . . 119.95(14) ?
    C6 C1 C2 . . 118.30(14) ?
    C3 C2 C1 . . 120.02(16) ?
    C3 C2 H2 . . 120.0 ?
    C1 C2 H2 . . 120.0 ?
    C2 C3 C4 . . 121.30(16) ?
    C2 C3 H3 . . 119.4 ?
    C4 C3 H3 . . 119.4 ?
    C5 C4 C3 . . 119.83(16) ?
    C5 C4 H4 . . 120.1 ?
    C3 C4 H4 . . 120.1 ?
    C4 C5 C6 . . 119.86(15) ?
    C4 C5 H5 . . 120.1 ?
    C6 C5 H5 . . 120.1 ?
    C1 C6 C5 . . 120.69(15) ?
    C1 C6 C7 . . 114.81(13) ?
    C5 C6 C7 . . 124.51(14) ?
    N2 C7 O1 . . 120.72(14) ?
    N2 C7 C6 . . 123.86(13) ?
    O1 C7 C6 . . 115.42(12) ?
    N1 C8 N2 . . 125.94(14) ?
    N1 C8 C9 . . 118.83(13) ?
    N2 C8 C9 . . 115.22(13) ?
    C14 C9 C10 . . 118.00(15) ?
    C14 C9 C8 . . 120.39(14) ?
    C10 C9 C8 . . 121.60(15) ?
    C9 C10 C11 . . 120.82(18) ?
    C9 C10 H10 . . 119.6 ?
    C11 C10 H10 . . 119.6 ?
    C12 C11 C10 . . 120.60(17) ?
    C12 C11 H11 . . 119.7 ?
    C10 C11 H11 . . 119.7 ?
    C11 C12 C13 . . 119.00(16) ?
    C11 C12 H12 . . 120.5 ?
    C13 C12 H12 . . 120.5 ?
    C12 C13 C14 . . 120.86(18) ?
    C12 C13 H13 . . 119.6 ?
    C14 C13 H13 . . 119.6 ?
    C9 C14 C13 . . 120.70(16) ?
    C9 C14 H14 . . 119.6 ?
    C13 C14 H14 . . 119.6 ?
    O1 C15 C16 . . 105.98(12) ?
    O1 C15 H15A . . 110.5 ?
    C16 C15 H15A . . 110.5 ?
    O1 C15 H15B . . 110.5 ?
    C16 C15 H15B . . 110.5 ?
    H15A C15 H15B . . 108.7 ?
    N3 C16 C17 . . 107.52(14) ?
    N3 C16 C15 . . 122.48(14) ?
    C17 C16 C15 . . 129.99(15) ?
    N5 C17 C16 . . 105.43(15) ?
    N5 C17 H17 . . 127.3 ?
    C16 C17 H17 . . 127.3 ?
    N5 C18 C19 . . 112.75(15) ?
    N5 C18 H18A . . 109.0 ?
    C19 C18 H18A . . 109.0 ?
    N5 C18 H18B . . 109.0 ?
    C19 C18 H18B . . 109.0 ?
    H18A C18 H18B . . 107.8 ?
    C18 C19 C20 . . 113.86(15) ?
    C18 C19 H19A . . 108.8 ?
    C20 C19 H19A . . 108.8 ?
    C18 C19 H19B . . 108.8 ?
    C20 C19 H19B . . 108.8 ?
    H19A C19 H19B . . 107.7 ?
    C21 C20 C19 . . 113.89(16) ?
    C21 C20 H20A . . 108.8 ?
    C19 C20 H20A . . 108.8 ?
    C21 C20 H20B . . 108.8 ?
    C19 C20 H20B . . 108.8 ?
    H20A C20 H20B . . 107.7 ?
    O2A C21 C20 . . 118.3(2) ?
    O2B C21 C20 . . 103.3(2) ?
    O2A C21 H21A . . 114.9 ?
    O2B C21 H21A . . 100.7 ?
    C20 C21 H21A . . 113.8 ?
    O2A C21 H21B . . 87.0 ?
    O2B C21 H21B . . 119.7 ?
    C20 C21 H21B . . 108.9 ?
    H21A C21 H21B . . 110.2 ?
    C8 N1 C1 . . 116.79(13) ?
    C7 N2 C8 . . 116.77(13) ?
    N4 N3 C16 . . 109.17(14) ?
    N3 N4 N5 . . 107.01(13) ?
    N4 N5 C17 . . 110.87(13) ?
    N4 N5 C18 . . 120.20(15) ?
    C17 N5 C18 . . 128.88(17) ?
    C7 O1 C15 . . 116.95(11) ?
    O2B O2A C21 . . 75.9(4) ?
    O2B O2A H2A . . 113.3 ?
    C21 O2A H2A . . 111.7 ?
    C21 O2B H2A . . 84.4 ?
    C21 O2B H2B . . 110.5 ?
    H3WA O3W H3WB . . 105.0 ?
loop_
    _geom_torsion_atom_site_label_1
    _geom_torsion_atom_site_label_2
    _geom_torsion_atom_site_label_3
    _geom_torsion_atom_site_label_4
    _geom_torsion_site_symmetry_1
    _geom_torsion_site_symmetry_2
    _geom_torsion_site_symmetry_3
    _geom_torsion_site_symmetry_4
    _geom_torsion
    _geom_torsion_publ_flag
    N1 C1 C2 C3 . . . . -177.89(16) ?
    C6 C1 C2 C3 . . . . 1.0(2) ?
    C1 C2 C3 C4 . . . . -0.5(3) ?
    C2 C3 C4 C5 . . . . -0.1(3) ?
    C3 C4 C5 C6 . . . . 0.2(3) ?
    N1 C1 C6 C5 . . . . 177.93(15) ?
    C2 C1 C6 C5 . . . . -1.0(2) ?
    N1 C1 C6 C7 . . . . -2.5(2) ?
    C2 C1 C6 C7 . . . . 178.63(14) ?
    C4 C5 C6 C1 . . . . 0.4(2) ?
    C4 C5 C6 C7 . . . . -179.21(16) ?
    C1 C6 C7 N2 . . . . 2.3(2) ?
    C5 C6 C7 N2 . . . . -178.07(15) ?
    C1 C6 C7 O1 . . . . -177.81(13) ?
    C5 C6 C7 O1 . . . . 1.8(2) ?
    N1 C8 C9 C14 . . . . 172.80(15) ?
    N2 C8 C9 C14 . . . . -6.3(2) ?
    N1 C8 C9 C10 . . . . -5.6(2) ?
    N2 C8 C9 C10 . . . . 175.30(15) ?
    C14 C9 C10 C11 . . . . 0.6(3) ?
    C8 C9 C10 C11 . . . . 179.04(17) ?
    C9 C10 C11 C12 . . . . -1.2(3) ?
    C10 C11 C12 C13 . . . . 0.7(3) ?
    C11 C12 C13 C14 . . . . 0.5(3) ?
    C10 C9 C14 C13 . . . . 0.6(3) ?
    C8 C9 C14 C13 . . . . -177.90(15) ?
    C12 C13 C14 C9 . . . . -1.1(3) ?
    O1 C15 C16 N3 . . . . 103.78(17) ?
    O1 C15 C16 C17 . . . . -74.7(2) ?
    N3 C16 C17 N5 . . . . 0.08(18) ?
    C15 C16 C17 N5 . . . . 178.72(15) ?
    N5 C18 C19 C20 . . . . 176.04(18) ?
    C18 C19 C20 C21 . . . . 178.34(19) ?
    C19 C20 C21 O2A . . . . 41.2(3) ?
    C19 C20 C21 O2B . . . . 72.5(2) ?
    N2 C8 N1 C1 . . . . 2.5(2) ?
    C9 C8 N1 C1 . . . . -176.43(13) ?
    C6 C1 N1 C8 . . . . 0.2(2) ?
    C2 C1 N1 C8 . . . . 179.13(15) ?
    O1 C7 N2 C8 . . . . -179.81(13) ?
    C6 C7 N2 C8 . . . . 0.0(2) ?
    N1 C8 N2 C7 . . . . -2.7(2) ?
    C9 C8 N2 C7 . . . . 176.30(13) ?
    C17 C16 N3 N4 . . . . -0.03(19) ?
    C15 C16 N3 N4 . . . . -178.79(14) ?
    C16 N3 N4 N5 . . . . -0.04(19) ?
    N3 N4 N5 C17 . . . . 0.09(19) ?
    N3 N4 N5 C18 . . . . 177.93(15) ?
    C16 C17 N5 N4 . . . . -0.10(19) ?
    C16 C17 N5 C18 . . . . -177.71(16) ?
    C19 C18 N5 N4 . . . . -113.8(2) ?
    C19 C18 N5 C17 . . . . 63.6(3) ?
    N2 C7 O1 C15 . . . . 0.8(2) ?
    C6 C7 O1 C15 . . . . -179.06(13) ?
    C16 C15 O1 C7 . . . . 174.82(12) ?
    C20 C21 O2A O2B . . . . 69.2(4) ?
    C20 C21 O2B O2A . . . . -122.3(4) ?
loop_
    _geom_hbond_atom_site_label_D
    _geom_hbond_atom_site_label_H
    _geom_hbond_atom_site_label_A
    _geom_hbond_site_symmetry_A
    _geom_hbond_distance_DH
    _geom_hbond_distance_HA
    _geom_hbond_distance_DA
    _geom_hbond_angle_DHA
    O2B H2B N1 4_576 0.86 2.08 2.935(3) 170
    O2A H2A O3W 2_545 0.86 1.90 2.757(4) 176
    O3W H3WA N3 3_575 0.86 2.12 2.967(3) 167
    O3W H3WB N3 . 0.86 2.00 2.835(3) 163
data_global
_journal_date_recd_electronic     2011-06-29
_journal_date_accepted     2011-07-07
_journal_name_full     'Acta Crystallographica, Section E'
_journal_year     2011
_journal_volume     67
_journal_issue      8
_journal_page_first     o2029
_journal_page_last     o2030
_journal_paper_category     QO
_journal_coeditor_code     FJ2442
_publ_contact_author_name     'Mohamed EL AZHARI'
_publ_contact_author_address
;
Laboratoire de la Mati\`ere Condens\'ee et des Nanostructures, Facult\'e
des Sciences et Techniques Gu\'eliz, Marrakech, Morocco
;
_publ_contact_author_email     'm_elazhari52@yahoo.com'
_publ_contact_author_fax     '212 537 77 54 40'
_publ_contact_author_phone     '212 537 77 54 40'
_publ_section_title
;\
4-(4-{[(2-Phenylquinazolin-4-yl)oxy]methyl}-1<i>H</i>-1,2,3-triazol-1-yl)butan-\
1-ol hemihydrate
;
loop_
    _publ_author_name
    _publ_author_address
    'Ouahrouch, Abdelaaziz'
;
Laboratoire de Chimie Bio-organique et Macromol\'eculaire
Facult\'e des Sciences et Techniques Gu\'eliz, Marrakech, Morocco
;
    'Lazrek, Hassan B.'
;
Unit\'e de Chimie Biomol\'eculaire et M\'edicinale
Facult\'e des Sciences Semlalia, Marrakech, Morocco
;
    'Taourirte, Moha'
;
Laboratoire de Chimie Bio-organique et Macromol\'eculaire
Facult\'e des Sciences et Techniques Gu\'eliz, Marrakech, Morocco
;
    'El Azhari, Mohamed'
;
Laboratoire de la Mati\`ere Condens\'ee et des Nanostructures
Facult\'e des Sciences et Techniques Gu\'eliz, Marrakech, Morocco
;
    'Saadi, Mohamed'
;
Laboratoire de Chimie du Solide Appliqu\'ee,
Facult\'e des Sciences, Universit\'e Mohammed V-Agdal
Avenue Ibn Battouta, BP. 1014, Rabat, Morocco
;
    'El Ammari, Lahcen'
;
Laboratoire de Chimie du Solide Appliqu\'ee,
Facult\'e des Sciences, Universit\'e Mohammed V-Agdal
Avenue Ibn Battouta, BP. 1014, Rabat, Morocco
;
_iucr_refine_instructions_details
;
TITL EL_AZ_caroh in P2(1)/n
CELL  0.71073  11.3592   7.6942  22.8175   90.000  101.111   90.000
ZERR    4.00   0.0042   0.0030   0.0072    0.000    0.016    0.000
LATT   1
SYMM  1/2 - X, 1/2 + Y, 1/2 - Z
SFAC  C    H    N    O
UNIT  84  88   20    10
MERG   2
ACTA
FMAP   2
PLAN   20
BOND
CONF
BOND   $H
HTAB   2.5
HTAB O2B N1_$1
eqiv $1 x-1/2, -y +3/2, z +1/2
HTAB O2A O3w_$2
eqiv $2 -x+1/2, y-1/2, -z+1/2
HTAB O3w N3_$3
eqiv $3 -x, -y+2, -z
HTAB O3w N3
L.S.  10
TEMP    23.00
rem DFIX 0.860 0.001 O2A H2A
rem DFIX 0.860 0.001 O2B H2B
rem DFIX 0.860 0.001 O3w H3WA
rem DFIX 0.860 0.001 O3w H3WB
rem DFIX 1.364 0.001 H3WA H3WB
WGHT    0.066800    0.406400
FVAR       0.41448
C1    1    0.584739    0.777869   -0.027248    11.00000    0.04465    0.04073 =
         0.04622    0.00231    0.00617    0.00668
C2    1    0.697724    0.851173   -0.004947    11.00000    0.04341    0.05966 =
         0.06093   -0.00035    0.00916    0.00159
AFIX  43
H2    2    0.752869    0.864828   -0.029895    11.00000   -1.20000
AFIX   0
C3    1    0.726820    0.902737    0.053741    11.00000    0.04672    0.06018 =
         0.06431   -0.00347   -0.00263   -0.00067
AFIX  43
H3    2    0.802099    0.950300    0.068154    11.00000   -1.20000
AFIX   0
C4    1    0.645583    0.885110    0.092142    11.00000    0.05939    0.06398 =
         0.04699   -0.00564   -0.00411    0.00016
AFIX  43
H4    2    0.666923    0.920479    0.131743    11.00000   -1.20000
AFIX   0
C5    1    0.535024    0.815998    0.071459    11.00000    0.05482    0.05563 =
         0.04291   -0.00142    0.00667    0.00084
AFIX  43
H5    2    0.480577    0.804417    0.096872    11.00000   -1.20000
AFIX   0
C6    1    0.503298    0.762079    0.011487    11.00000    0.04475    0.03776 =
         0.04084    0.00250    0.00489    0.00483
C7    1    0.390258    0.690430   -0.014839    11.00000    0.04789    0.03755 =
         0.03819    0.00203    0.00962    0.00293
C8    1    0.450661    0.651624   -0.103597    11.00000    0.04714    0.04049 =
         0.04001    0.00200    0.00917    0.00639
C9    1    0.419147    0.578571   -0.165268    11.00000    0.05176    0.04141 =
         0.04032    0.00211    0.00780    0.00828
C10   1    0.495246    0.595524   -0.205627    11.00000    0.06168    0.06898 =
         0.05083   -0.00738    0.01815   -0.00103
AFIX  43
H10   2    0.567291    0.655186   -0.194490    11.00000   -1.20000
AFIX   0
C11   1    0.465259    0.524477   -0.262553    11.00000    0.07922    0.08470 =
         0.04886   -0.00779    0.02524    0.00798
AFIX  43
H11   2    0.516670    0.538963   -0.289349    11.00000   -1.20000
AFIX   0
C12   1    0.361082    0.433668   -0.279486    11.00000    0.07838    0.06648 =
         0.04166   -0.00973    0.00206    0.01884
AFIX  43
H12   2    0.341536    0.385190   -0.317456    11.00000   -1.20000
AFIX   0
C13   1    0.285533    0.414929   -0.239623    11.00000    0.06660    0.06671 =
         0.05161   -0.01131    0.00102    0.00038
AFIX  43
H13   2    0.214641    0.352457   -0.250688    11.00000   -1.20000
AFIX   0
C14   1    0.313527    0.487853   -0.183149    11.00000    0.05733    0.05977 =
         0.04552   -0.00269    0.00909    0.00043
AFIX  43
H14   2    0.260581    0.475551   -0.157002    11.00000   -1.20000
AFIX   0
C15   1    0.195033    0.605545   -0.003800    11.00000    0.04982    0.05811 =
         0.04089   -0.00366    0.00662   -0.00917
AFIX  23
H15A  2    0.204765    0.490974   -0.019955    11.00000   -1.20000
H15B  2    0.152164    0.678587   -0.035517    11.00000   -1.20000
AFIX   0
C16   1    0.128722    0.594334    0.046243    11.00000    0.04295    0.04529 =
         0.03978   -0.00282    0.00419   -0.00461
C17   1    0.142668    0.482033    0.093333    11.00000    0.05919    0.05349 =
         0.04982    0.00503    0.01372    0.00656
AFIX  43
H17   2    0.196861    0.390499    0.101305    11.00000   -1.20000
AFIX   0
C18   1    0.040367    0.459647    0.182241    11.00000    0.06209    0.11126 =
         0.05184    0.01689    0.01684   -0.01887
AFIX  23
H18A  2    0.021922    0.336863    0.177040    11.00000   -1.20000
H18B  2   -0.028914    0.516898    0.192597    11.00000   -1.20000
AFIX   0
C19   1    0.145636    0.481858    0.232581    11.00000    0.06145    0.06669 =
         0.04705    0.00346    0.01740   -0.00352
AFIX  23
H19A  2    0.167532    0.603833    0.235717    11.00000   -1.20000
H19B  2    0.213285    0.418014    0.223208    11.00000   -1.20000
AFIX   0
C20   1    0.122580    0.420126    0.292660    11.00000    0.07216    0.07605 =
         0.05283    0.01038    0.01936   -0.00306
AFIX  23
H20A  2    0.056434    0.486354    0.302574    11.00000   -1.20000
H20B  2    0.098391    0.299073    0.289201    11.00000   -1.20000
AFIX   0
C21   1    0.227463    0.437339    0.342012    11.00000    0.08307    0.06676 =
         0.05000    0.00812    0.01209   -0.00788
AFIX   3
H21A  2    0.212805    0.396007    0.380699    11.00000   -1.20000
H21B  2    0.298705    0.372240    0.330784    11.00000   -1.20000
AFIX   0
N1    3    0.556973    0.720706   -0.085921    11.00000    0.04725    0.05307 =
         0.04461   -0.00128    0.01076    0.00270
N2    3    0.363151    0.636624   -0.070075    11.00000    0.04851    0.04203 =
         0.03926   -0.00106    0.00820    0.00089
N3    3    0.040747    0.706046    0.052205    11.00000    0.05270    0.06460 =
         0.05235    0.00696    0.00810    0.00773
N4    3    0.000065    0.667149    0.100886    11.00000    0.04798    0.08793 =
         0.05441    0.00508    0.01206    0.00950
N5    3    0.062156    0.531266    0.125517    11.00000    0.04633    0.07139 =
         0.04420    0.00572    0.00857   -0.00601
O1    4    0.310142    0.680127    0.021144    11.00000    0.04950    0.06052 =
         0.03924   -0.00652    0.01184   -0.01078
O2A   4    0.298355    0.590327    0.344781    10.50000    0.07607    0.06740 =
         0.05914   -0.00016    0.01124   -0.01628
AFIX   3
H2A   2    0.356416    0.589608    0.375178    10.50000   -1.20000
AFIX   0
O2B   4    0.235484    0.623608    0.352594    10.50000    0.05807    0.07314 =
         0.05706   -0.00721    0.01983   -0.01142
AFIX   3
H2B   2    0.178408    0.657980    0.369677    10.50000   -1.20000
AFIX   0
O3W   4    0.020068    1.072872    0.055948    10.50000    0.06851    0.06261 =
         0.09770    0.03127   -0.00612    0.00568
AFIX   3
H3WA  2   -0.001523    1.121682    0.021656    10.50000   -1.20000
H3WB  2    0.031261    0.965496    0.048109    10.50000   -1.20000
HKLF    4
REM  EL_AZ_caroh in P2(1)/n
REM R1 =  0.0415 for   2879 Fo > 4sig(Fo)  and  0.0558 for all   3709 data
REM    271 parameters refined using      0 restraints
END
WGHT      0.0669      0.4066
REM Highest difference peak  0.471,  deepest hole -0.200,  1-sigma level  0.043
Q1    1   0.0160  1.1094  0.1027  11.00000  0.05    0.47
Q2    1  -0.0417  0.4082  0.1788  11.00000  0.05    0.20
Q3    1   0.2218  0.5449  0.2274  11.00000  0.05    0.17
Q4    1   0.0363  0.3832  0.2966  11.00000  0.05    0.16
Q5    1   0.4416  0.5871 -0.1357  11.00000  0.05    0.13
Q6    1  -0.0199  0.6301  0.2007  11.00000  0.05    0.13
Q7    1   0.4827  0.6205 -0.3087  11.00000  0.05    0.12
Q8    1   0.4267  0.6364 -0.1449  11.00000  0.05    0.12
Q9    1   0.4590  0.6162 -0.2461  11.00000  0.05    0.12
Q10   1   0.3557  0.5903 -0.1784  11.00000  0.05    0.11
Q11   1   0.2332  0.2371 -0.2400  11.00000  0.05    0.11
Q12   1   0.5766  0.4643 -0.2768  11.00000  0.05    0.11
Q13   1   0.3845  0.4834 -0.1670  11.00000  0.05    0.10
Q14   1   0.3125  0.4760  0.3331  11.00000  0.05    0.10
Q15   1   0.1690  0.2293  0.2773  11.00000  0.05    0.10
Q16   1   0.4354  0.6302 -0.1878  11.00000  0.05    0.10
Q17   1   0.5393  0.7335 -0.2070  11.00000  0.05    0.10
Q18   1   0.4648  0.5564 -0.1771  11.00000  0.05    0.10
Q19   1   0.0900  0.5921  0.2363  11.00000  0.05    0.10
Q20   1   0.0993  0.6797  0.2419  11.00000  0.05    0.10
;
