# Supplementary material for: 4-(4-{[(2-Phenyl­quinazolin-4-yl)­oxy]methyl}-1H-1,2,3-triazol-1-yl)butan-1-ol hemihydrate
Source: Acta Crystallogr Sect E Struct Rep Online. 2011 Jul 13;67(Pt 8):o2029–30. doi: 10.1107/S1600536811027280 (PMC3213479; doi:10.1107/S1600536811027280)
Supplement: Supplementary file 2 [file e-67-o2029-Isup2.hkl]

# 
# h,k,l, Fc-squared, Fo-squared, sigma(Fo-squared) and status flag 
# 
data_I
_shelx_title ' EL_AZ_caroh in P2(1)/n' 
_shelx_refln_list_code          4 
_shelx_F_calc_maximum      240.51 
_exptl_crystal_F_000       812.00 
_reflns_d_resolution_high  0.8210 
 
loop_ 
 _symmetry_equiv_pos_as_xyz 
 'x, y, z' 
 '-x+1/2, y+1/2, -z+1/2' 
 '-x, -y, -z' 
 'x-1/2, -y-1/2, z-1/2' 
 
_cell_length_a    11.3592 
_cell_length_b     7.6942 
_cell_length_c    22.8175 
_cell_angle_alpha  90.000 
_cell_angle_beta  101.111 
_cell_angle_gamma  90.000 
 
_shelx_F_squared_multiplier     1.000 
 
loop_ 
 _refln_index_h 
 _refln_index_k 
 _refln_index_l 
 _refln_F_squared_calc 
 _refln_F_squared_meas 
 _refln_F_squared_sigma 
 _refln_observed_status 
   2   0   0     2287.52     2622.90     43.22 o 
   4   0   0     1453.43     1564.06     26.29 o 
   6   0   0     1153.22     1160.37     24.70 o 
   8   0   0        5.28        4.04      1.69 o 
  10   0   0        0.29       -0.17      1.29 o 
  12   0   0      115.30      119.15      4.43 o 
   1   1   0      585.67      392.75      3.49 o 
   2   1   0      388.07      389.46      3.62 o 
   3   1   0     1176.36     1248.00     11.45 o 
   4   1   0      289.66      296.81      4.07 o 
   5   1   0       50.00       64.57      2.19 o 
   6   1   0      709.42      711.02      9.90 o 
   7   1   0        6.73        8.21      1.09 o 
   8   1   0        9.20        8.81      1.08 o 
   9   1   0        3.10        1.99      1.09 o 
  10   1   0        0.34       -0.39      1.09 o 
  11   1   0      156.86      162.61      3.90 o 
  12   1   0       20.27       17.83      1.57 o 
  13   1   0        6.31        8.33      1.61 o 
   0   2   0     4018.01     3724.20     48.09 o 
   1   2   0     9001.69     9275.79     79.89 o 
   2   2   0     3587.34     3565.39     30.89 o 
   3   2   0      713.34      778.09      7.88 o 
   4   2   0      369.33      377.56      5.20 o 
   5   2   0       70.95       92.20      2.04 o 
   6   2   0       34.12       36.50      1.38 o 
   7   2   0      254.28      274.69      4.41 o 
   8   2   0       25.01       25.46      1.40 o 
   9   2   0        0.00       -0.87      1.12 o 
  10   2   0       88.07       83.53      2.56 o 
  11   2   0       36.86       37.80      2.04 o 
  12   2   0       10.45       11.40      1.62 o 
  13   2   0        1.84        1.48      1.91 o 
   1   3   0        3.15        1.80      0.66 o 
   2   3   0      181.81      191.44      3.14 o 
   3   3   0      843.84      844.76     10.73 o 
   4   3   0     3308.67     3687.43     40.47 o 
   5   3   0      973.68     1028.08     13.04 o 
   6   3   0      167.04      182.70      3.38 o 
   7   3   0        1.76        0.78      0.97 o 
   8   3   0      107.96      115.70      2.86 o 
   9   3   0      101.88       95.13      2.68 o 
  10   3   0        8.99        9.74      1.61 o 
  11   3   0       72.38       74.59      3.81 o 
  12   3   0        0.68       -0.64      2.46 o 
   0   4   0      756.37      736.27     16.69 o 
   1   4   0     1409.48     1337.77     18.27 o 
   2   4   0     2015.69     1891.69     25.38 o 
   3   4   0        8.33        8.74      1.61 o 
   4   4   0        3.05        2.79      1.01 o 
   5   4   0       62.78       68.28      1.70 o 
   6   4   0       27.71       31.49      1.64 o 
   7   4   0       21.15       17.35      1.68 o 
   8   4   0       71.49       75.35      3.28 o 
   9   4   0       18.44       19.48      1.72 o 
  10   4   0        9.18        7.02      1.56 o 
  11   4   0       54.05       58.04      3.43 o 
  12   4   0       20.09       18.99      2.27 o 
   1   5   0      394.34      382.48      7.19 o 
   2   5   0       70.17       85.72      3.23 o 
   3   5   0      917.69      933.72     13.56 o 
   4   5   0      106.36      109.73      3.19 o 
   5   5   0        0.94       -1.05      1.29 o 
   6   5   0        3.31        3.22      1.29 o 
   7   5   0       64.34       60.18      2.30 o 
   8   5   0        2.18        1.27      1.48 o 
   9   5   0        8.95        6.54      1.59 o 
  10   5   0       11.28       12.02      1.96 o 
  11   5   0        3.08        3.52      1.93 o 
   0   6   0       51.47       55.31      3.81 o 
   1   6   0      338.00      331.86      6.86 o 
   2   6   0        7.38        5.66      1.55 o 
   3   6   0       74.06       74.31      2.79 o 
   4   6   0       20.21       19.07      1.81 o 
   5   6   0      125.17      122.26      3.60 o 
   6   6   0       70.17       68.92      2.82 o 
   7   6   0        0.60       -0.39      1.62 o 
   8   6   0       44.12       41.49      2.29 o 
   9   6   0       32.91       28.13      2.42 o 
  10   6   0        8.20        5.67      2.04 o 
   1   7   0        1.08       -0.85      1.64 o 
   2   7   0      157.06      144.81      4.46 o 
   3   7   0       10.26       11.39      2.22 o 
   4   7   0       67.61       66.89      2.95 o 
   5   7   0        4.64        3.67      1.73 o 
   6   7   0        3.54        5.99      1.80 o 
   7   7   0        0.84        0.69      2.07 o 
   8   7   0        3.68        2.78      2.24 o 
   9   7   0        0.83       -2.47      2.47 o 
   0   8   0        2.74        7.45      3.12 o 
   1   8   0       21.94       21.69      2.52 o 
   2   8   0       10.28        6.52      2.17 o 
   3   8   0        1.18       -0.25      2.29 o 
   4   8   0        0.66       -1.94      1.94 o 
   5   8   0        8.28       10.70      2.83 o 
   6   8   0       18.20       19.51      3.18 o 
   7   8   0       16.50       14.68      3.19 o 
   1   9   0       26.81       20.03      5.97 o 
   2   9   0        1.95        5.98      3.57 o 
   3   9   0       14.39       18.46      4.69 o 
 -13   0   1       19.00       19.19      2.40 o 
 -11   0   1       41.48       36.75      2.63 o 
  -9   0   1        3.56        4.70      1.37 o 
  -7   0   1      377.12      384.46      9.49 o 
  -5   0   1      280.74      281.83      6.93 o 
  -3   0   1     3404.10     3678.85     52.40 o 
  -1   0   1     1607.70     1261.07     26.24 o 
   1   0   1     5693.89     4253.45    190.52 o 
   3   0   1      980.30     1069.20     17.79 o 
   5   0   1      125.46      136.08      7.63 o 
   7   0   1      711.46      809.70     17.99 o 
   9   0   1       89.04       95.50      6.27 o 
  11   0   1        0.01        0.50      1.52 o 
  13   0   1        0.45       -1.05      2.03 o 
 -13   1   1       10.62       12.19      1.64 o 
 -12   1   1       55.27       59.24      2.31 o 
 -11   1   1       10.75       10.16      1.71 o 
 -10   1   1       13.15       14.09      1.41 o 
  -9   1   1       23.05       19.28      1.40 o 
  -8   1   1        2.84        5.39      1.02 o 
  -7   1   1       13.17       19.10      1.52 o 
  -6   1   1      303.40      283.85      5.71 o 
  -5   1   1      514.23      517.23      7.31 o 
  -4   1   1      879.71      978.83     12.94 o 
  -3   1   1      996.41     1059.13      9.37 o 
  -2   1   1    28517.68    26000.01    214.31 o 
  -1   1   1      276.10      294.02      2.65 o 
   0   1   1     3816.50     3358.13     27.24 o 
   1   1   1     2356.05     2257.03     19.59 o 
   2   1   1     6446.80     6416.82     52.95 o 
   3   1   1     4114.20     3996.83     37.85 o 
   4   1   1     2075.61     2240.41     22.84 o 
   5   1   1     1140.61     1312.49     15.80 o 
   6   1   1        0.05        1.10      0.96 o 
   7   1   1        0.01        1.57      1.11 o 
   8   1   1      181.99      171.06      3.51 o 
   9   1   1        1.67        1.70      1.07 o 
  10   1   1       56.30       66.72      2.36 o 
  11   1   1       49.50       52.49      2.45 o 
  12   1   1        3.88        4.16      1.67 o 
  13   1   1        0.00        2.11      1.54 o 
 -13   2   1       12.86       10.93      1.91 o 
 -12   2   1        0.27        0.23      1.40 o 
 -11   2   1        0.40        0.47      1.28 o 
 -10   2   1       44.88       52.75      2.06 o 
  -9   2   1       48.32       43.56      1.99 o 
  -8   2   1       15.98       17.24      1.28 o 
  -7   2   1       61.68       68.12      1.99 o 
  -6   2   1       13.41       12.43      0.98 o 
  -5   2   1       96.47       89.24      1.97 o 
  -4   2   1        5.15        4.74      0.61 o 
  -3   2   1        2.20        5.16      0.57 o 
  -2   2   1       18.18       20.11      0.61 o 
  -1   2   1     8244.46     8086.22     69.67 o 
   0   2   1     1756.87     1559.56     13.25 o 
   1   2   1     7314.52     7392.54     60.92 o 
   2   2   1     7914.51     7677.62     72.63 o 
   3   2   1      147.05      143.62      1.91 o 
   4   2   1      632.19      680.44      8.70 o 
   5   2   1       47.54       47.79      1.51 o 
   6   2   1       14.03       18.09      1.18 o 
   7   2   1        0.89        1.07      0.95 o 
   8   2   1        0.04       -0.20      1.02 o 
   9   2   1      118.56      118.75      3.09 o 
  10   2   1       15.45       17.05      1.50 o 
  11   2   1        8.69        5.97      1.45 o 
  12   2   1        3.99        5.84      1.66 o 
  13   2   1        1.20        0.28      2.01 o 
 -12   3   1        3.25        0.84      2.56 o 
 -11   3   1      120.25      124.73      3.79 o 
 -10   3   1        8.46        5.75      1.38 o 
  -9   3   1       14.09       13.92      1.41 o 
  -8   3   1       20.88       22.08      1.55 o 
  -7   3   1       60.96       54.82      1.89 o 
  -6   3   1        0.44       -0.75      0.86 o 
  -5   3   1       53.65       56.91      2.28 o 
  -4   3   1        0.32        4.05      0.86 o 
  -3   3   1       44.30       30.24      1.90 o 
  -2   3   1      244.27      238.18      3.70 o 
  -1   3   1       55.03       72.82      2.13 o 
   0   3   1      426.76      405.02      5.16 o 
   1   3   1       75.50       79.03      1.57 o 
   2   3   1     2789.63     2760.75     30.54 o 
   3   3   1     5729.00     5663.70     66.34 o 
   4   3   1       36.97       51.17      2.46 o 
   5   3   1       74.68       81.35      2.29 o 
   6   3   1      252.89      259.49      4.30 o 
   7   3   1        1.52        2.11      1.03 o 
   8   3   1       67.28       64.30      2.83 o 
   9   3   1       40.13       41.20      1.90 o 
  10   3   1        2.98        3.04      1.45 o 
  11   3   1       11.23       14.80      1.83 o 
  12   3   1       12.28       10.80      1.93 o 
 -12   4   1      105.23      113.11      6.15 o 
 -11   4   1      239.24      275.93      5.46 o 
 -10   4   1       23.89       23.41      1.89 o 
  -9   4   1        1.40        1.53      1.29 o 
  -8   4   1        1.75        3.19      1.28 o 
  -7   4   1       10.55        8.93      1.32 o 
  -6   4   1       40.76       41.05      1.92 o 
  -5   4   1       16.51       17.20      0.98 o 
  -4   4   1       54.07       56.48      1.85 o 
  -3   4   1       20.11       19.26      1.90 o 
  -2   4   1     1335.97     1481.01     20.16 o 
  -1   4   1      124.66      140.23      2.82 o 
   0   4   1       91.66       87.64      2.41 o 
   1   4   1       16.69       27.58      1.26 o 
   2   4   1      450.43      459.61      6.52 o 
   3   4   1     1784.24     1915.64     23.37 o 
   4   4   1      322.24      331.39      5.16 o 
   5   4   1       10.99       19.14      1.03 o 
   6   4   1       22.02       20.42      1.47 o 
   7   4   1        7.95       12.00      1.36 o 
   8   4   1      123.26      118.11      3.58 o 
   9   4   1      114.08      103.30      3.28 o 
  10   4   1        2.79        1.98      1.43 o 
  11   4   1       35.46       41.21      2.54 o 
  12   4   1        8.80       11.51      2.31 o 
 -11   5   1        9.18        8.26      1.97 o 
 -10   5   1       20.23       18.55      1.90 o 
  -9   5   1        6.91        7.13      1.58 o 
  -8   5   1       11.34       11.96      2.15 o 
  -7   5   1        3.49        3.57      1.36 o 
  -6   5   1        5.64        4.47      1.34 o 
  -5   5   1      121.33      101.23      3.09 o 
  -4   5   1        8.61        9.06      1.50 o 
  -3   5   1      731.73      729.03     10.97 o 
  -2   5   1       51.63       47.15      2.08 o 
  -1   5   1        0.58        3.37      1.51 o 
   0   5   1      737.65      719.57     11.94 o 
   1   5   1      192.84      180.30      4.36 o 
   2   5   1      112.41      100.37      2.87 o 
   3   5   1        5.04        4.51      1.45 o 
   4   5   1       90.97       86.99      2.87 o 
   5   5   1        7.45       11.25      1.19 o 
   6   5   1        1.81        0.14      1.19 o 
   7   5   1       81.90       74.40      2.53 o 
   8   5   1       47.35       44.98      2.19 o 
   9   5   1       34.34       33.86      2.62 o 
  10   5   1        8.22        7.29      1.90 o 
  11   5   1       18.45       20.47      2.35 o 
 -10   6   1        0.41       -0.52      1.79 o 
  -9   6   1        4.13        6.22      2.59 o 
  -8   6   1       50.56       53.34      2.79 o 
  -7   6   1        0.18       -1.38      1.50 o 
  -6   6   1       30.82       28.48      2.14 o 
  -5   6   1       51.93       58.33      2.56 o 
  -4   6   1       45.58       52.65      2.42 o 
  -3   6   1      221.16      227.61      4.92 o 
  -2   6   1        0.01        0.06      1.44 o 
  -1   6   1        0.28       -0.25      1.55 o 
   0   6   1        4.61        2.93      1.64 o 
   1   6   1        0.55        1.89      1.61 o 
   2   6   1       10.63        8.53      2.09 o 
   3   6   1      196.45      207.40      4.56 o 
   4   6   1        2.24        2.99      1.53 o 
   5   6   1        1.21        2.96      2.01 o 
   6   6   1       88.16       86.38      3.16 o 
   7   6   1       22.63       22.90      1.94 o 
   8   6   1       21.97       21.29      2.15 o 
   9   6   1       14.46        9.67      1.96 o 
  10   6   1        1.73        2.32      1.91 o 
  -9   7   1        5.03        2.98      2.44 o 
  -8   7   1       63.63       63.64      6.38 o 
  -7   7   1        0.96        1.65      1.90 o 
  -6   7   1       46.51       43.31      2.73 o 
  -5   7   1       16.25       17.31      2.05 o 
  -4   7   1        1.14       -0.56      1.55 o 
  -3   7   1        3.96        2.59      1.63 o 
  -2   7   1        3.25        4.26      2.79 o 
  -1   7   1       36.99       32.58      2.46 o 
   0   7   1       41.55       42.30      2.68 o 
   1   7   1        8.92        7.90      2.26 o 
   2   7   1        5.27        6.08      1.88 o 
   3   7   1        3.64        2.02      1.74 o 
   4   7   1        1.07        1.26      1.68 o 
   5   7   1       40.75       40.54      2.46 o 
   6   7   1        0.68        2.32      2.03 o 
   7   7   1       12.87        8.72      2.37 o 
   8   7   1        0.34        3.64      2.54 o 
  -7   8   1       33.23       33.83      4.63 o 
  -6   8   1        0.05       -2.44      2.44 o 
  -5   8   1        9.56        9.00      2.31 o 
  -4   8   1        1.72        2.64      2.05 o 
  -3   8   1        7.67        5.82      2.16 o 
  -2   8   1       68.83       71.76      3.56 o 
  -1   8   1        5.23        3.96      2.03 o 
   0   8   1        1.47        1.40      2.47 o 
   1   8   1        2.47        2.84      1.99 o 
   2   8   1       15.57       13.12      2.33 o 
   3   8   1       39.78       42.61      2.96 o 
   4   8   1       14.43       15.63      2.97 o 
   5   8   1        7.98        4.47      2.65 o 
   6   8   1       12.23       19.02      3.14 o 
  -3   9   1        0.05        0.43      3.22 o 
  -2   9   1        5.60        7.12      5.27 o 
  -1   9   1       17.75       22.73      4.66 o 
   0   9   1        0.82       -0.88      2.54 o 
   1   9   1       12.24       16.57      3.10 o 
   2   9   1        1.14       -2.63      2.63 o 
   3   9   1        0.64       -0.51      2.61 o 
 -12   0   2       53.02       49.12      3.31 o 
 -10   0   2      273.26      273.40      7.53 o 
  -8   0   2      242.48      246.32      7.02 o 
  -6   0   2      442.72      460.79     13.59 o 
  -4   0   2      588.64      601.84     10.65 o 
  -2   0   2    14192.96    13940.40    198.79 o 
   0   0   2     7087.85     4381.89    615.94 o 
   2   0   2     8317.84     7831.81    112.15 o 
   4   0   2      335.19      350.01      9.99 o 
   6   0   2        8.14        5.18      1.37 o 
   8   0   2      744.33      732.37     30.12 o 
  10   0   2        8.96        7.56      1.59 o 
  12   0   2        0.18        1.64      2.11 o 
 -13   1   2       16.02        9.72      1.48 o 
 -12   1   2        2.74        0.72      1.15 o 
 -11   1   2        3.53        4.50      1.30 o 
 -10   1   2       18.43       16.81      1.44 o 
  -9   1   2      267.36      252.44      5.53 o 
  -8   1   2       68.28       59.23      2.23 o 
  -7   1   2        0.00        0.76      0.78 o 
  -6   1   2        0.81        0.39      0.93 o 
  -5   1   2      456.99      394.14      5.34 o 
  -4   1   2      197.49      185.24      2.53 o 
  -3   1   2      782.05      719.30      6.21 o 
  -2   1   2      851.94      871.06      6.88 o 
  -1   1   2      491.92      380.62      3.53 o 
   0   1   2       18.84       36.41      0.62 o 
   1   1   2     2727.50     2571.17     22.09 o 
   2   1   2      601.70      563.18      4.86 o 
   3   1   2     2930.92     2981.12     30.13 o 
   4   1   2     2799.13     2797.76     28.39 o 
   5   1   2     1630.21     1788.14     23.30 o 
   6   1   2     1619.87     1739.04     20.85 o 
   7   1   2      323.17      303.16      5.54 o 
   8   1   2      136.60      144.81      3.18 o 
   9   1   2       11.65       14.27      1.38 o 
  10   1   2       31.36       31.38      1.78 o 
  11   1   2       32.55       35.55      2.00 o 
  12   1   2        0.95       -0.01      1.74 o 
  13   1   2       19.77       19.80      2.10 o 
 -13   2   2       47.02       50.60      2.88 o 
 -12   2   2       10.52       11.54      1.60 o 
 -11   2   2      323.16      327.66      5.72 o 
 -10   2   2      167.66      174.56      4.05 o 
  -9   2   2        0.02        0.24      1.06 o 
  -8   2   2       19.90       21.28      1.34 o 
  -7   2   2        7.69        3.87      0.92 o 
  -6   2   2        3.08        1.62      0.90 o 
  -5   2   2      272.61      331.57      4.77 o 
  -4   2   2       19.93       20.31      0.84 o 
  -3   2   2       20.48       27.69      0.74 o 
  -2   2   2        8.14        9.02      0.55 o 
  -1   2   2      573.86      432.95      4.39 o 
   0   2   2    28259.99    26895.35    223.54 o 
   1   2   2    57845.30    55272.80    492.39 o 
   2   2   2     8205.79     8389.79     79.37 o 
   3   2   2      217.24      232.29      2.77 o 
   4   2   2      165.09      198.92      2.82 o 
   5   2   2      100.42      120.39      2.57 o 
   6   2   2      257.70      256.23      4.62 o 
   7   2   2      308.91      326.25      7.22 o 
   8   2   2       33.08       30.12      1.64 o 
   9   2   2       20.25       25.42      2.57 o 
  10   2   2       18.78       21.59      1.72 o 
  11   2   2        9.08        7.96      1.75 o 
  12   2   2       16.95       20.32      2.28 o 
  13   2   2        3.92        5.68      2.07 o 
 -13   3   2       36.41       40.34      2.65 o 
 -12   3   2       13.90       17.77      2.02 o 
 -11   3   2       10.75       12.85      1.68 o 
 -10   3   2       45.54       45.20      2.08 o 
  -9   3   2       15.49       18.01      1.76 o 
  -8   3   2       40.16       34.07      1.69 o 
  -7   3   2       78.42       73.17      2.22 o 
  -6   3   2       53.23       47.89      2.22 o 
  -5   3   2      150.09      129.35      2.64 o 
  -4   3   2       79.82       80.85      1.66 o 
  -3   3   2       47.16       33.51      1.40 o 
  -2   3   2     1014.00     1089.03     14.88 o 
  -1   3   2        0.29        2.21      0.68 o 
   0   3   2       31.50       55.90      1.46 o 
   1   3   2      272.56      246.63      3.18 o 
   2   3   2      111.06      157.42      2.52 o 
   3   3   2     1506.63     1551.98     18.91 o 
   4   3   2      827.90      970.31     11.30 o 
   5   3   2       47.54       66.48      1.57 o 
   6   3   2      178.52      172.77      3.29 o 
   7   3   2       27.88       30.63      1.53 o 
   8   3   2       65.22       58.69      2.26 o 
   9   3   2       30.63       31.09      2.14 o 
  10   3   2        0.53       -1.22      1.22 o 
  11   3   2       15.83       22.11      2.04 o 
  12   3   2        0.23        1.74      1.87 o 
 -12   4   2       99.81      121.91      4.12 o 
 -11   4   2       41.43       46.72      2.39 o 
 -10   4   2        0.53       -0.60      1.36 o 
  -9   4   2        3.91        1.68      1.37 o 
  -8   4   2       14.34       12.89      1.78 o 
  -7   4   2        0.13        0.06      1.12 o 
  -6   4   2       87.22       84.55      2.42 o 
  -5   4   2        8.40       17.17      1.70 o 
  -4   4   2       22.42       25.39      2.02 o 
  -3   4   2      115.84      118.45      2.89 o 
  -2   4   2      115.90      157.80      3.32 o 
  -1   4   2      102.79      106.10      2.39 o 
   0   4   2      258.72      237.25      4.20 o 
   1   4   2       55.81       49.06      1.59 o 
   2   4   2     1295.32     1357.67     16.99 o 
   3   4   2     1669.37     1650.29     20.31 o 
   4   4   2      342.22      334.42      4.69 o 
   5   4   2      142.77      165.76      2.87 o 
   6   4   2      120.11      124.55      3.38 o 
   7   4   2      186.38      174.70      4.28 o 
   8   4   2        7.89        6.76      1.32 o 
   9   4   2      165.75      150.46      4.08 o 
  10   4   2       27.59       23.92      2.13 o 
  11   4   2        0.04        0.61      1.69 o 
  12   4   2        9.65       10.74      2.33 o 
 -11   5   2        0.20       -0.30      1.75 o 
 -10   5   2       11.55       12.48      1.78 o 
  -9   5   2        9.51        5.62      1.51 o 
  -8   5   2        5.69        6.56      1.46 o 
  -7   5   2      105.91      107.61      2.99 o 
  -6   5   2       24.92       26.28      1.93 o 
  -5   5   2      125.57      139.67      3.61 o 
  -4   5   2      105.86      115.49      3.31 o 
  -3   5   2     1300.49     1409.97     19.66 o 
  -2   5   2      609.83      612.43      9.45 o 
  -1   5   2       41.78       50.79      2.38 o 
   0   5   2       16.72       13.73      1.63 o 
   1   5   2      156.49      152.29      3.99 o 
   2   5   2        6.50        6.23      1.28 o 
   3   5   2      158.75      160.54      3.67 o 
   4   5   2      175.23      169.65      3.86 o 
   5   5   2      403.72      435.09      6.28 o 
   6   5   2       54.36       54.55      1.69 o 
   7   5   2        9.01       11.70      1.49 o 
   8   5   2        0.26       -0.65      1.33 o 
   9   5   2       56.96       53.50      2.69 o 
  10   5   2       16.65       13.85      2.04 o 
  11   5   2        3.57        4.27      2.11 o 
 -10   6   2        5.18        5.53      2.37 o 
  -9   6   2        0.73       -1.73      1.73 o 
  -8   6   2       13.15       10.97      1.98 o 
  -7   6   2       47.18       53.44      2.70 o 
  -6   6   2        0.55        0.90      1.50 o 
  -5   6   2       10.29        9.17      1.66 o 
  -4   6   2        0.15       -1.40      1.40 o 
  -3   6   2       25.58       26.48      1.96 o 
  -2   6   2        3.50        0.78      1.48 o 
  -1   6   2        0.00       -0.25      1.49 o 
   0   6   2       71.29       73.65      2.97 o 
   1   6   2        7.03        2.38      1.64 o 
   2   6   2      138.39      126.04      3.89 o 
   3   6   2      349.31      328.71      6.12 o 
   4   6   2       69.02       62.32      2.55 o 
   5   6   2       33.31       27.95      1.64 o 
   6   6   2        0.39       -0.61      1.36 o 
   7   6   2       75.39       68.15      3.55 o 
   8   6   2       52.69       48.24      2.75 o 
   9   6   2        1.42        1.78      1.86 o 
  10   6   2        0.57        1.06      2.03 o 
  -9   7   2       19.31       19.09      4.79 o 
  -8   7   2       95.33       93.95      4.29 o 
  -7   7   2       66.46       63.99      3.09 o 
  -6   7   2       12.46       10.70      1.97 o 
  -5   7   2        0.42        2.40      1.73 o 
  -4   7   2       12.95       12.38      1.87 o 
  -3   7   2        7.05        4.62      1.67 o 
  -2   7   2      206.81      216.26      5.51 o 
  -1   7   2       72.37       67.78      3.19 o 
   0   7   2       33.64       35.81      2.52 o 
   1   7   2       33.39       32.19      2.49 o 
   2   7   2       28.86       29.88      2.42 o 
   3   7   2        2.13        2.51      2.51 o 
   4   7   2      164.62      172.97      4.41 o 
   5   7   2       31.87       33.02      2.71 o 
   6   7   2        1.46        3.17      2.47 o 
   7   7   2        7.06        2.67      2.50 o 
   8   7   2        0.00       -1.89      2.37 o 
  -7   8   2       17.44       19.74      4.05 o 
  -6   8   2        9.32        9.06      3.27 o 
  -5   8   2        0.00       -1.82      1.82 o 
  -4   8   2       49.91       52.11      2.92 o 
  -3   8   2       29.23       32.97      2.80 o 
  -2   8   2        7.12        7.68      2.18 o 
  -1   8   2        0.15        2.64      1.99 o 
   0   8   2        2.07        0.27      2.00 o 
   1   8   2       44.78       45.74      3.45 o 
   2   8   2       20.71       17.81      4.43 o 
   3   8   2        7.39        9.16      2.78 o 
   4   8   2       32.81       33.18      4.40 o 
   5   8   2        6.75        9.41      2.83 o 
   6   8   2       15.14       12.32      2.97 o 
  -3   9   2        1.83        7.04      3.47 o 
  -2   9   2        4.56        8.52      3.37 o 
  -1   9   2       49.07       48.78      3.90 o 
   0   9   2        9.83        8.18      5.93 o 
   1   9   2        9.15       10.54      2.93 o 
   2   9   2        0.13        2.55      2.74 o 
   3   9   2       10.62       18.07      3.25 o 
 -13   0   3        0.13       -1.57      1.57 o 
 -11   0   3       19.49       19.60      2.02 o 
  -9   0   3      102.83       93.39      3.16 o 
  -7   0   3      220.90      249.54      6.85 o 
  -5   0   3     1065.49     1065.75     25.00 o 
  -3   0   3       15.67       27.59      1.00 o 
  -1   0   3      174.41      162.06      2.10 o 
   1   0   3     3762.58     3591.17     62.20 o 
   3   0   3       92.59      119.23      3.34 o 
   5   0   3     1869.84     1969.82     33.12 o 
   7   0   3      265.01      250.59      6.91 o 
   9   0   3       73.94       59.36      2.71 o 
  11   0   3       26.66       22.49      2.62 o 
  13   0   3        0.25        0.70      2.31 o 
 -13   1   3        0.19       -0.71      1.35 o 
 -12   1   3       68.99       67.65      2.24 o 
 -11   1   3      119.66      125.35      3.19 o 
 -10   1   3       27.63       29.96      2.22 o 
  -9   1   3       34.08       34.13      3.05 o 
  -8   1   3       69.21       79.29      2.13 o 
  -7   1   3      148.49      144.94      2.74 o 
  -6   1   3      181.84      181.18      3.01 o 
  -5   1   3       90.92       83.70      1.55 o 
  -4   1   3       46.64       61.87      1.40 o 
  -3   1   3      434.46      365.04      3.35 o 
  -2   1   3    10786.75    10235.55     81.88 o 
  -1   1   3     1558.04     1409.94     11.87 o 
   0   1   3      225.05      234.57      2.49 o 
   1   1   3     7238.42     6965.94     68.98 o 
   2   1   3     2270.62     2241.51     19.41 o 
   3   1   3       15.30       26.15      0.72 o 
   4   1   3     2205.50     2222.69     22.68 o 
   5   1   3     1513.59     1775.57     19.61 o 
   6   1   3      286.14      339.41      5.33 o 
   7   1   3        5.76        3.51      0.99 o 
   8   1   3      216.08      219.58      5.45 o 
   9   1   3        3.88        5.11      1.21 o 
  10   1   3       40.17       40.65      2.51 o 
  11   1   3        0.61        0.58      1.51 o 
  12   1   3        4.54        2.33      1.52 o 
  13   1   3        2.59        0.06      1.54 o 
 -13   2   3        0.30        2.53      1.91 o 
 -12   2   3       87.45       84.98      2.85 o 
 -11   2   3      325.20      344.27      5.88 o 
 -10   2   3      166.46      186.57      3.83 o 
  -9   2   3      539.76      543.99      7.85 o 
  -8   2   3       49.36       46.99      1.74 o 
  -7   2   3        1.14        1.71      0.86 o 
  -6   2   3      177.29      209.15      3.48 o 
  -5   2   3      129.06      117.13      2.06 o 
  -4   2   3        6.42        2.76      0.45 o 
  -3   2   3      505.92      513.62      5.36 o 
  -2   2   3     3264.77     3371.30     30.85 o 
  -1   2   3     1271.43     1265.06     11.27 o 
   0   2   3      707.29      645.74      5.98 o 
   1   2   3      451.21      489.94      5.10 o 
   2   2   3     1230.76     1321.50     12.29 o 
   3   2   3      785.51      751.51      8.09 o 
   4   2   3     2194.67     2350.56     25.72 o 
   5   2   3      414.62      458.67      6.41 o 
   6   2   3        6.56        8.01      0.81 o 
   7   2   3        4.23        7.94      1.18 o 
   8   2   3      267.52      278.23      5.00 o 
   9   2   3       75.65       73.39      2.51 o 
  10   2   3      121.68      101.23      3.80 o 
  11   2   3      103.20      101.49      3.60 o 
  12   2   3        4.52        1.92      1.76 o 
 -13   3   3        6.45        7.56      2.88 o 
 -12   3   3        1.17        2.78      1.73 o 
 -11   3   3       16.88       18.18      1.81 o 
 -10   3   3       13.07        9.53      1.46 o 
  -9   3   3       12.24       14.17      1.43 o 
  -8   3   3        7.19        6.45      1.21 o 
  -7   3   3        2.27        1.86      1.02 o 
  -6   3   3        0.03       -0.44      0.86 o 
  -5   3   3        1.80        1.09      0.81 o 
  -4   3   3      102.06       98.65      2.03 o 
  -3   3   3      392.18      417.67      6.41 o 
  -2   3   3       30.68       31.76      1.26 o 
  -1   3   3       94.88      109.37      2.20 o 
   0   3   3     1720.27     1704.86     20.58 o 
   1   3   3      233.99      261.52      3.31 o 
   2   3   3      827.88      773.73      9.09 o 
   3   3   3     1440.81     1575.34     16.57 o 
   4   3   3      447.02      433.06      5.54 o 
   5   3   3      352.58      383.85      5.09 o 
   6   3   3       68.99       72.32      2.13 o 
   7   3   3      118.05      117.64      2.94 o 
   8   3   3       61.56       56.63      2.19 o 
   9   3   3        4.01        3.02      1.28 o 
  10   3   3       33.25       38.33      2.25 o 
  11   3   3        1.01       -1.57      1.57 o 
  12   3   3        9.40        8.20      2.05 o 
 -12   4   3       90.28       92.82      3.26 o 
 -11   4   3       23.75       22.84      2.00 o 
 -10   4   3       17.46       11.28      1.65 o 
  -9   4   3        1.60        0.49      1.30 o 
  -8   4   3        2.26        0.94      1.18 o 
  -7   4   3        4.50        5.87      1.23 o 
  -6   4   3       10.97       14.46      1.36 o 
  -5   4   3      292.91      310.37      4.80 o 
  -4   4   3       14.29       19.17      1.47 o 
  -3   4   3      108.89      122.62      2.92 o 
  -2   4   3       47.59       52.08      1.89 o 
  -1   4   3      100.57       99.99      2.30 o 
   0   4   3      103.26      110.85      2.56 o 
   1   4   3     2128.12     2200.03     29.19 o 
   2   4   3     3337.93     3349.67     39.86 o 
   3   4   3     2254.95     2263.15     27.38 o 
   4   4   3        0.30        0.55      0.84 o 
   5   4   3        1.08        1.43      1.06 o 
   6   4   3       54.58       58.26      2.16 o 
   7   4   3      105.23       91.89      2.63 o 
   8   4   3        8.59        3.77      1.29 o 
   9   4   3       49.80       36.51      2.25 o 
  10   4   3       68.94       74.79      3.78 o 
  11   4   3       12.77       14.69      2.24 o 
 -11   5   3        5.42        4.67      1.73 o 
 -10   5   3       12.14       12.53      1.83 o 
  -9   5   3       39.95       40.18      2.22 o 
  -8   5   3       24.56       24.67      2.07 o 
  -7   5   3      307.46      282.84      5.74 o 
  -6   5   3       22.16       23.33      1.95 o 
  -5   5   3       30.67       33.52      1.99 o 
  -4   5   3        0.17        0.15      1.29 o 
  -3   5   3        9.15       14.36      1.60 o 
  -2   5   3      237.48      251.91      4.89 o 
  -1   5   3       95.53       93.88      2.72 o 
   0   5   3      143.33      139.23      3.20 o 
   1   5   3      156.90      162.10      3.50 o 
   2   5   3       34.15       30.10      1.45 o 
   3   5   3      299.55      290.46      4.84 o 
   4   5   3       60.62       57.11      1.87 o 
   5   5   3       45.27       47.13      1.76 o 
   6   5   3       27.18       25.92      1.32 o 
   7   5   3        0.22       -0.62      1.25 o 
   8   5   3        6.81        4.81      1.67 o 
   9   5   3       15.44       20.88      2.10 o 
  10   5   3        0.30       -0.78      2.00 o 
  11   5   3        1.74        3.04      2.13 o 
 -10   6   3       21.86       23.16      2.46 o 
  -9   6   3       41.57       39.71      2.64 o 
  -8   6   3       51.29       52.12      3.08 o 
  -7   6   3        0.88        3.21      1.78 o 
  -6   6   3       11.38        7.20      2.21 o 
  -5   6   3        1.02        1.65      1.48 o 
  -4   6   3        5.66        4.01      1.55 o 
  -3   6   3        2.10        2.12      1.88 o 
  -2   6   3      109.21      102.09      3.23 o 
  -1   6   3      210.67      205.15      5.00 o 
   0   6   3      116.80      110.12      4.33 o 
   1   6   3       34.20       33.80      2.76 o 
   2   6   3       73.00       67.34      2.96 o 
   3   6   3      296.83      286.81      5.54 o 
   4   6   3        5.70        6.63      1.60 o 
   5   6   3       43.49       41.52      3.00 o 
   6   6   3        1.58        1.46      1.37 o 
   7   6   3        7.84        8.62      2.18 o 
   8   6   3        7.72        5.40      1.86 o 
   9   6   3        3.75        5.59      2.56 o 
  10   6   3        1.10        4.03      2.18 o 
  -9   7   3        3.62       -2.65      2.65 o 
  -8   7   3        7.27        6.44      2.10 o 
  -7   7   3        0.48       -0.33      1.83 o 
  -6   7   3        1.57        1.27      1.78 o 
  -5   7   3       11.53       15.54      2.02 o 
  -4   7   3        3.75        4.10      1.81 o 
  -3   7   3        0.56       -0.88      1.55 o 
  -2   7   3      273.04      272.37     10.98 o 
  -1   7   3        0.27        1.54      1.81 o 
   0   7   3       21.95       22.51      2.28 o 
   1   7   3        5.54        5.25      2.32 o 
   2   7   3        2.47        3.19      2.27 o 
   3   7   3       42.75       46.77      2.82 o 
   4   7   3        2.08        5.41      2.37 o 
   5   7   3        4.77        6.88      2.58 o 
   6   7   3       30.98       28.34      3.31 o 
   7   7   3        0.99        3.62      2.63 o 
   8   7   3        0.10       -0.15      2.51 o 
  -7   8   3        2.66        5.12      3.47 o 
  -6   8   3        2.23        0.11      2.20 o 
  -5   8   3       10.91       13.88      2.44 o 
  -4   8   3        3.77        6.08      2.26 o 
  -3   8   3       35.42       37.06      3.37 o 
  -2   8   3        0.17       -0.92      1.91 o 
  -1   8   3       22.66       19.71      3.01 o 
   0   8   3        1.86        1.17      2.30 o 
   1   8   3        5.37        3.61      2.45 o 
   2   8   3       34.68       33.06      3.33 o 
   3   8   3       37.17       39.71      3.98 o 
   4   8   3       59.33       56.12      3.98 o 
   5   8   3       10.70       15.87      2.98 o 
   6   8   3        3.53        4.09      2.76 o 
  -3   9   3        2.65        5.75      2.92 o 
  -2   9   3        0.00        1.70      3.14 o 
  -1   9   3        7.74        3.01      2.67 o 
   0   9   3        6.12        4.23      2.67 o 
   1   9   3        0.14        1.00      2.97 o 
   2   9   3        0.26        0.99      2.80 o 
   3   9   3        2.91        4.04      3.82 o 
 -12   0   4      148.60      145.65      4.31 o 
 -10   0   4     2922.45     2956.95     49.58 o 
  -8   0   4      539.03      594.51     11.04 o 
  -6   0   4       43.33       37.84      2.65 o 
  -4   0   4       18.16       17.95      1.24 o 
  -2   0   4      204.46      181.21      4.17 o 
   0   0   4     4983.13     4411.68     65.57 o 
   2   0   4     7801.13     7773.06    117.52 o 
   4   0   4      602.79      584.60     18.47 o 
   6   0   4     2594.75     2655.22     54.43 o 
   8   0   4      180.88      184.06      5.84 o 
  10   0   4       31.11       36.27      2.38 o 
  12   0   4       16.79       14.71      2.71 o 
 -13   1   4       17.18       20.08      2.19 o 
 -12   1   4        0.93        2.05      1.12 o 
 -11   1   4       19.75       23.63      1.91 o 
 -10   1   4        8.37        4.03      1.77 o 
  -9   1   4       73.91       67.65      2.52 o 
  -8   1   4       67.00       53.19      1.76 o 
  -7   1   4      169.14      150.28      2.51 o 
  -6   1   4       94.97       85.24      1.67 o 
  -5   1   4       93.56       89.90      1.71 o 
  -4   1   4     2208.31     2050.95     18.76 o 
  -3   1   4     3635.64     3414.52     29.51 o 
  -2   1   4      163.54      127.44      1.31 o 
  -1   1   4     1394.23     1408.42     10.63 o 
   0   1   4     1788.46     1671.40     14.14 o 
   1   1   4    11911.60    11170.20    124.51 o 
   2   1   4      495.43      439.63      4.92 o 
   3   1   4       10.49        9.59      0.89 o 
   4   1   4     1096.42     1077.65     11.30 o 
   5   1   4      104.18       88.41      2.43 o 
   6   1   4      851.61      852.34     11.75 o 
   7   1   4        1.03       -0.08      0.90 o 
   8   1   4        0.02       -1.00      1.00 o 
   9   1   4       13.81       12.79      1.34 o 
  10   1   4        2.10        1.72      1.22 o 
  11   1   4        5.56        5.19      1.80 o 
  12   1   4        0.14       -0.03      1.49 o 
 -13   2   4       23.06       22.71      3.46 o 
 -12   2   4      109.89      115.26      3.27 o 
 -11   2   4      630.13      629.35     10.08 o 
 -10   2   4       69.52       67.43      4.00 o 
  -9   2   4      117.60      131.24      3.81 o 
  -8   2   4        0.14       -0.03      0.93 o 
  -7   2   4        4.55        6.20      0.94 o 
  -6   2   4       20.02       32.45      1.16 o 
  -5   2   4      161.00      163.25      2.54 o 
  -4   2   4        9.59        8.13      0.79 o 
  -3   2   4     1492.24     1453.64     14.27 o 
  -2   2   4      325.54      303.34      3.62 o 
  -1   2   4     1348.15     1427.82     14.05 o 
   0   2   4      594.22      608.55      5.94 o 
   1   2   4     2715.77     2866.13     28.96 o 
   2   2   4        5.03        4.59      0.51 o 
   3   2   4        2.66        1.80      0.51 o 
   4   2   4      121.77      117.88      2.21 o 
   5   2   4        2.13        3.83      0.88 o 
   6   2   4      564.45      586.32     11.59 o 
   7   2   4      268.14      246.58      4.45 o 
   8   2   4      145.64      147.00      4.60 o 
   9   2   4       99.14       95.90      2.86 o 
  10   2   4       58.19       46.37      2.46 o 
  11   2   4       26.11       17.63      2.27 o 
  12   2   4        0.13       -0.24      1.78 o 
 -13   3   4        1.69        0.85      1.88 o 
 -12   3   4        6.82        8.03      1.66 o 
 -11   3   4       17.95       20.32      1.77 o 
 -10   3   4        9.70       11.42      1.49 o 
  -9   3   4       19.82       15.66      1.51 o 
  -8   3   4       66.36       75.18      2.79 o 
  -7   3   4        7.60        6.71      1.13 o 
  -6   3   4      627.76      642.33      8.68 o 
  -5   3   4      288.29      343.79      5.13 o 
  -4   3   4      189.27      175.05      2.97 o 
  -3   3   4      285.33      311.19      4.53 o 
  -2   3   4      579.75      609.63      7.98 o 
  -1   3   4      164.61      188.42      3.36 o 
   0   3   4      622.60      583.87      7.54 o 
   1   3   4      559.37      582.88      8.28 o 
   2   3   4      390.40      356.49      4.62 o 
   3   3   4      113.99      122.75      2.03 o 
   4   3   4     1203.28     1286.31     14.71 o 
   5   3   4      643.47      650.78      7.97 o 
   6   3   4        0.04       -0.92      0.92 o 
   7   3   4      594.07      623.46      8.68 o 
   8   3   4       98.58      105.14      3.08 o 
   9   3   4      212.33      220.41      4.29 o 
  10   3   4        2.62       -0.53      1.48 o 
  11   3   4       48.52       43.77      2.82 o 
  12   3   4       11.95       11.88      2.39 o 
 -12   4   4       65.10       78.68      3.85 o 
 -11   4   4        8.65        4.73      1.59 o 
 -10   4   4       41.47       40.16      2.15 o 
  -9   4   4       96.84       91.14      2.82 o 
  -8   4   4       72.09       64.17      2.29 o 
  -7   4   4       15.58       18.29      1.46 o 
  -6   4   4       32.23       25.95      2.27 o 
  -5   4   4        2.87        2.69      1.35 o 
  -4   4   4       88.34       92.69      2.61 o 
  -3   4   4        0.04        0.40      0.97 o 
  -2   4   4       46.74       54.33      1.93 o 
  -1   4   4        0.05       -0.78      1.12 o 
   0   4   4       75.07       79.07      3.39 o 
   1   4   4     3397.17     3324.27     43.52 o 
   2   4   4     2319.31     2351.95     28.33 o 
   3   4   4      733.56      778.39      9.43 o 
   4   4   4        4.74        8.33      0.98 o 
   5   4   4       67.74       68.81      1.87 o 
   6   4   4       12.35        6.57      1.15 o 
   7   4   4        3.61        3.86      1.21 o 
   8   4   4      134.50      129.38      3.20 o 
   9   4   4       78.20       58.98      2.68 o 
  10   4   4        1.86        1.64      1.80 o 
  11   4   4        2.00        0.85      1.92 o 
 -11   5   4        5.53        3.06      1.72 o 
 -10   5   4       18.75       20.81      2.18 o 
  -9   5   4        0.75        1.03      1.64 o 
  -8   5   4       62.07       63.21      3.52 o 
  -7   5   4      503.69      500.50      8.52 o 
  -6   5   4       73.58       64.02      2.59 o 
  -5   5   4       14.48       11.12      1.61 o 
  -4   5   4        0.10       -1.23      1.23 o 
  -3   5   4      151.66      138.79      3.47 o 
  -2   5   4        0.27        0.28      1.20 o 
  -1   5   4      208.50      232.52      4.39 o 
   0   5   4       12.54       10.86      1.24 o 
   1   5   4        0.30       -0.08      1.02 o 
   2   5   4        2.67        2.59      1.17 o 
   3   5   4       17.21       18.82      1.44 o 
   4   5   4      373.24      378.11      5.39 o 
   5   5   4       11.54       10.95      1.20 o 
   6   5   4       56.23       57.21      2.25 o 
   7   5   4      183.21      172.13      3.84 o 
   8   5   4       13.22       14.06      1.87 o 
   9   5   4        5.73        1.09      1.64 o 
  10   5   4        0.55        0.10      1.88 o 
 -10   6   4        9.35       13.65      2.49 o 
  -9   6   4       55.47       55.72      2.92 o 
  -8   6   4       35.53       39.67      2.56 o 
  -7   6   4        0.02       -0.90      2.08 o 
  -6   6   4        0.16       -1.44      1.44 o 
  -5   6   4        7.77        5.57      1.62 o 
  -4   6   4       77.83       79.70      2.95 o 
  -3   6   4      184.12      170.16      4.17 o 
  -2   6   4      140.49      138.46      4.38 o 
  -1   6   4        4.92        4.10      1.81 o 
   0   6   4       51.24       57.53      2.30 o 
   1   6   4      101.65      111.21      3.43 o 
   2   6   4      109.14      106.93      3.67 o 
   3   6   4      557.02      514.50      8.42 o 
   4   6   4      437.35      419.88      7.09 o 
   5   6   4      147.78      134.74      3.95 o 
   6   6   4       58.11       54.91      2.67 o 
   7   6   4       23.83       22.51      2.14 o 
   8   6   4       28.49       26.79      2.30 o 
   9   6   4        5.16        7.71      2.55 o 
  -9   7   4        9.05       12.24      2.57 o 
  -8   7   4       47.05       50.10      4.82 o 
  -7   7   4        0.80        0.19      1.96 o 
  -6   7   4       25.64       26.15      2.50 o 
  -5   7   4        1.69        1.59      1.74 o 
  -4   7   4        0.01       -1.61      1.61 o 
  -3   7   4      138.07      131.84      3.89 o 
  -2   7   4      196.96      206.97      5.40 o 
  -1   7   4       98.48      104.15      3.81 o 
   0   7   4       20.43       21.70      2.21 o 
   1   7   4        9.85        9.57      2.03 o 
   2   7   4       15.02       14.91      2.11 o 
   3   7   4        0.22        0.66      2.20 o 
   4   7   4        9.87       14.46      2.10 o 
   5   7   4       75.30       70.95      4.19 o 
   6   7   4       13.50       13.48      2.79 o 
   7   7   4        0.05       -2.40      2.40 o 
   8   7   4        1.64        2.25      3.63 o 
  -7   8   4        0.07       -0.61      2.35 o 
  -6   8   4        1.89        4.19      2.66 o 
  -5   8   4       17.20       19.50      2.63 o 
  -4   8   4       21.10       21.19      2.70 o 
  -3   8   4       69.48       57.78      3.95 o 
  -2   8   4       21.69       19.64      2.91 o 
  -1   8   4        4.01        4.32      2.40 o 
   0   8   4        5.51        9.14      2.86 o 
   1   8   4        4.08        2.80      2.62 o 
   2   8   4        8.92       10.36      2.79 o 
   3   8   4       25.82       25.20      3.25 o 
   4   8   4       62.53       56.12      4.10 o 
   5   8   4       22.11       20.45      3.27 o 
   6   8   4       21.66       18.36      4.00 o 
  -3   9   4        0.41       -2.21      2.45 o 
  -2   9   4        2.07        3.73      2.75 o 
  -1   9   4       47.71       38.93      3.85 o 
   0   9   4       69.89       77.21      6.95 o 
   1   9   4        2.92        1.70      2.63 o 
   2   9   4        0.01        2.03      2.78 o 
 -13   0   5        3.74        6.09      2.35 o 
 -11   0   5      815.88      810.03     17.16 o 
  -9   0   5     1469.40     1464.62     22.45 o 
  -7   0   5       53.43       39.74      1.58 o 
  -5   0   5     2253.97     2275.45     45.33 o 
  -3   0   5     3941.71     3863.56     46.09 o 
  -1   0   5     5701.46     5752.22    100.57 o 
   1   0   5      158.12      106.83      3.48 o 
   3   0   5     2856.75     3119.49     76.14 o 
   5   0   5       22.38       10.14      1.78 o 
   7   0   5       57.92       60.94      4.34 o 
   9   0   5      162.37      161.24      4.56 o 
  11   0   5      351.89      339.09      9.81 o 
 -13   1   5        9.79        9.79      1.87 o 
 -12   1   5        7.38        6.13      1.20 o 
 -11   1   5       28.88       28.98      1.82 o 
 -10   1   5      282.15      292.19      4.81 o 
  -9   1   5       12.43       11.36      1.11 o 
  -8   1   5       15.52       17.03      0.99 o 
  -7   1   5        4.44        3.66      0.71 o 
  -6   1   5      591.76      607.62      7.77 o 
  -5   1   5      113.23      138.01      2.16 o 
  -4   1   5        1.03        0.83      0.41 o 
  -3   1   5       74.86       91.60      1.19 o 
  -2   1   5        0.15        2.81      0.31 o 
  -1   1   5      295.20      263.18      2.36 o 
   0   1   5        6.87        9.83      0.36 o 
   1   1   5     2858.34     2729.95     26.01 o 
   2   1   5     2025.16     1877.26     19.08 o 
   3   1   5      135.68      143.50      2.09 o 
   4   1   5     1173.98     1219.48     13.58 o 
   5   1   5     1311.17     1365.49     22.71 o 
   6   1   5     1622.41     1697.14     22.34 o 
   7   1   5       16.66       18.10      1.39 o 
   8   1   5      232.50      230.59      4.31 o 
   9   1   5        5.74        2.85      1.14 o 
  10   1   5        0.25       -0.60      1.32 o 
  11   1   5        0.56        1.77      1.77 o 
  12   1   5        1.55       -1.35      1.49 o 
 -13   2   5        6.01        7.20      1.88 o 
 -12   2   5       25.35       23.71      1.86 o 
 -11   2   5       83.45       82.25      3.85 o 
 -10   2   5        5.72        2.83      1.61 o 
  -9   2   5      388.66      376.28      5.93 o 
  -8   2   5      270.23      279.35      4.59 o 
  -7   2   5        1.23        5.60      0.86 o 
  -6   2   5      101.04       81.62      1.55 o 
  -5   2   5      688.20      702.85      7.71 o 
  -4   2   5       31.70       31.94      0.93 o 
  -3   2   5        1.14        3.21      0.48 o 
  -2   2   5        1.39        0.80      0.46 o 
  -1   2   5      197.31      196.82      2.52 o 
   0   2   5       43.50       53.95      1.23 o 
   1   2   5      785.49      748.12      7.96 o 
   2   2   5      351.86      349.54      4.36 o 
   3   2   5        5.71        4.50      0.54 o 
   4   2   5       52.41       54.60      1.44 o 
   5   2   5     2076.25     2044.75     22.61 o 
   6   2   5       56.15       63.69      2.52 o 
   7   2   5      317.02      331.94      5.56 o 
   8   2   5        0.18        0.79      1.08 o 
   9   2   5       50.62       43.05      1.96 o 
  10   2   5      100.83       97.65      3.98 o 
  11   2   5       30.69       28.36      2.53 o 
  12   2   5       18.53       15.58      2.44 o 
 -13   3   5       53.48       62.76      4.23 o 
 -12   3   5        0.01        1.48      1.76 o 
 -11   3   5        0.48       -1.32      1.32 o 
 -10   3   5        4.26       -0.20      1.23 o 
  -9   3   5        0.00       -1.25      1.25 o 
  -8   3   5       10.64       12.68      1.34 o 
  -7   3   5      693.17      687.71      9.35 o 
  -6   3   5       95.39      106.33      2.49 o 
  -5   3   5     1109.10     1145.66     19.08 o 
  -4   3   5       39.65       43.72      1.38 o 
  -3   3   5       95.45      107.77      2.24 o 
  -2   3   5       41.48       43.21      1.41 o 
  -1   3   5     1241.28     1272.26     15.16 o 
   0   3   5       26.09       28.66      1.55 o 
   1   3   5       40.75       49.15      1.37 o 
   2   3   5      282.25      273.14      3.46 o 
   3   3   5       51.67       51.87      1.33 o 
   4   3   5      836.91      907.02      9.96 o 
   5   3   5      109.01       82.97      1.92 o 
   6   3   5        3.96        6.20      1.19 o 
   7   3   5       68.90       88.65      3.07 o 
   8   3   5       46.53       50.31      2.16 o 
   9   3   5       22.81       29.74      1.95 o 
  10   3   5        0.66        1.06      1.65 o 
  11   3   5        3.86        3.46      1.86 o 
  12   3   5        1.90       -1.71      1.89 o 
 -12   4   5       38.64       41.23      2.77 o 
 -11   4   5        0.83        0.71      1.45 o 
 -10   4   5        0.32       -1.33      1.33 o 
  -9   4   5       33.95       38.05      2.14 o 
  -8   4   5      418.80      423.24      7.47 o 
  -7   4   5       35.47       35.26      2.08 o 
  -6   4   5       10.37       14.63      2.44 o 
  -5   4   5        4.90        5.75      0.96 o 
  -4   4   5      200.91      209.07      4.15 o 
  -3   4   5       58.86       52.55      1.92 o 
  -2   4   5       91.80       89.87      2.44 o 
  -1   4   5      279.45      254.25      4.15 o 
   0   4   5       49.95       58.24      3.82 o 
   1   4   5     1480.23     1468.64     17.97 o 
   2   4   5      457.74      467.77      6.06 o 
   3   4   5      912.57      908.67     10.82 o 
   4   4   5      562.61      573.23      7.27 o 
   5   4   5       14.12       19.19      1.17 o 
   6   4   5        6.51        6.94      1.01 o 
   7   4   5        0.57        2.36      1.18 o 
   8   4   5        0.09        0.75      1.39 o 
   9   4   5        1.29       -0.08      1.45 o 
  10   4   5        0.15       -1.68      1.68 o 
  11   4   5        7.36        5.56      2.04 o 
 -11   5   5        0.01       -1.99      1.99 o 
 -10   5   5        0.79       -0.12      1.69 o 
  -9   5   5       29.93       24.64      2.56 o 
  -8   5   5        4.15        2.31      1.61 o 
  -7   5   5       24.44       30.20      2.11 o 
  -6   5   5        0.66        0.24      1.51 o 
  -5   5   5       92.00       96.48      3.13 o 
  -4   5   5       20.20       14.95      1.58 o 
  -3   5   5        1.91       -0.10      1.26 o 
  -2   5   5      352.16      362.60      5.65 o 
  -1   5   5       66.00       77.25      2.36 o 
   0   5   5      128.66      144.37      5.13 o 
   1   5   5        3.67        2.77      1.36 o 
   2   5   5      143.65      156.59      3.60 o 
   3   5   5       37.65       34.33      1.50 o 
   4   5   5      454.88      446.89      6.13 o 
   5   5   5       23.00       24.79      1.41 o 
   6   5   5        0.32       -0.98      0.98 o 
   7   5   5      110.47      109.66      3.45 o 
   8   5   5        8.71        8.35      1.76 o 
   9   5   5        1.09        0.89      1.95 o 
  10   5   5        1.47       -1.27      1.87 o 
 -10   6   5        0.03       -1.26      2.04 o 
  -9   6   5        0.17        1.22      2.17 o 
  -8   6   5        6.38        6.23      1.85 o 
  -7   6   5       39.20       38.15      2.49 o 
  -6   6   5        3.06        5.30      1.70 o 
  -5   6   5       44.77       41.73      3.29 o 
  -4   6   5      101.24      105.64      3.38 o 
  -3   6   5        7.21        8.32      1.68 o 
  -2   6   5      125.43      131.02      3.61 o 
  -1   6   5      171.40      159.02      3.66 o 
   0   6   5       48.85       48.26      2.53 o 
   1   6   5       15.72       23.02      2.14 o 
   2   6   5      603.43      576.97     10.37 o 
   3   6   5     1561.98     1492.21     20.86 o 
   4   6   5       19.28       14.69      1.42 o 
   5   6   5        1.28        2.70      1.34 o 
   6   6   5       10.63       11.67      2.06 o 
   7   6   5        0.01       -0.86      1.61 o 
   8   6   5        2.71        2.14      2.32 o 
   9   6   5        9.33       10.06      2.57 o 
  -9   7   5        9.64       13.22      3.28 o 
  -8   7   5        2.89        4.61      2.30 o 
  -7   7   5        6.01        2.52      2.11 o 
  -6   7   5        0.01        2.52      2.07 o 
  -5   7   5       45.94       34.93      2.42 o 
  -4   7   5        0.10        0.08      1.65 o 
  -3   7   5       11.85       15.40      2.14 o 
  -2   7   5        1.17        3.28      1.81 o 
  -1   7   5        1.46        3.19      1.78 o 
   0   7   5        9.35       10.43      1.97 o 
   1   7   5       15.98       16.91      2.11 o 
   2   7   5        0.26       -1.68      2.07 o 
   3   7   5        8.10        6.49      2.47 o 
   4   7   5       12.52        5.89      2.02 o 
   5   7   5        0.92        1.42      2.88 o 
   6   7   5        0.16       -2.36      2.36 o 
   7   7   5       47.07       45.71      3.76 o 
   8   7   5        0.51        1.64      2.48 o 
  -7   8   5        2.71       -0.68      2.36 o 
  -6   8   5        0.27        2.98      2.34 o 
  -5   8   5       19.72       16.87      2.62 o 
  -4   8   5        8.32        9.11      2.37 o 
  -3   8   5       38.51       36.31      3.83 o 
  -2   8   5       48.54       50.37      3.76 o 
  -1   8   5        3.75       -0.47      2.46 o 
   0   8   5       68.44       66.70      4.05 o 
   1   8   5        1.79        1.33      2.51 o 
   2   8   5        1.08       -0.06      2.54 o 
   3   8   5       24.97       23.39      3.32 o 
   4   8   5      186.40      185.29      6.66 o 
   5   8   5       15.07       11.42      4.92 o 
   6   8   5        4.13        0.55      4.37 o 
  -3   9   5       14.76       16.96      3.13 o 
  -2   9   5        0.06       -0.19      2.51 o 
  -1   9   5       50.85       55.17      5.93 o 
   0   9   5        0.72       -0.47      2.63 o 
   1   9   5       29.62       34.17      4.53 o 
   2   9   5       37.48       40.60      4.00 o 
 -12   0   6       59.83       47.17      4.05 o 
 -10   0   6     2771.60     2690.80     40.06 o 
  -8   0   6      251.75      324.36      6.83 o 
  -6   0   6      166.19      203.11      3.85 o 
  -4   0   6      282.78      301.76      4.61 o 
  -2   0   6    10365.19     9834.30    105.54 o 
   0   0   6      163.08      211.34      4.56 o 
   2   0   6     2075.33     2187.36     36.54 o 
   4   0   6      509.59      501.75     14.79 o 
   6   0   6      457.62      451.94     10.60 o 
   8   0   6      489.18      460.93     11.40 o 
  10   0   6       93.70       87.48      4.29 o 
  12   0   6       33.49       25.31      3.25 o 
 -13   1   6       28.64       29.94      2.28 o 
 -12   1   6       84.74       83.11      2.53 o 
 -11   1   6       36.74       35.16      1.58 o 
 -10   1   6       24.10       23.03      2.17 o 
  -9   1   6      114.85      108.04      2.48 o 
  -8   1   6       78.55       81.08      1.90 o 
  -7   1   6      268.35      268.70      3.77 o 
  -6   1   6       87.57      108.01      1.95 o 
  -5   1   6      418.83      500.16      5.65 o 
  -4   1   6     1409.97     1581.42     17.88 o 
  -3   1   6      129.09      158.64      1.76 o 
  -2   1   6       28.56       31.59      0.57 o 
  -1   1   6      228.75      268.31      2.40 o 
   0   1   6      269.95      281.32      3.39 o 
   1   1   6      321.25      293.39      3.84 o 
   2   1   6     1302.56     1166.73     13.91 o 
   3   1   6     2055.05     2077.53     22.64 o 
   4   1   6        1.43        0.43      0.35 o 
   5   1   6       87.68      116.23      2.08 o 
   6   1   6      101.24       86.89      2.22 o 
   7   1   6      145.69      150.46      3.18 o 
   8   1   6       69.10       60.66      2.17 o 
   9   1   6       32.51       30.68      2.52 o 
  10   1   6       37.31       35.61      2.54 o 
  11   1   6       29.46       27.26      2.50 o 
  12   1   6       22.22       24.37      2.22 o 
 -13   2   6        0.84        0.03      1.72 o 
 -12   2   6        0.09       -0.40      1.78 o 
 -11   2   6      157.96      151.49      3.56 o 
 -10   2   6       75.62       76.27      2.45 o 
  -9   2   6     1580.50     1548.57     19.42 o 
  -8   2   6      562.48      566.33      7.19 o 
  -7   2   6      565.47      544.71      6.85 o 
  -6   2   6      150.34      153.04      2.29 o 
  -5   2   6      234.23      219.47      3.13 o 
  -4   2   6        0.52        3.54      0.50 o 
  -3   2   6      635.39      584.48      5.74 o 
  -2   2   6      105.96      104.73      1.63 o 
  -1   2   6      180.35      156.69      2.44 o 
   0   2   6        3.06        5.71      0.44 o 
   1   2   6     2535.30     2459.62     25.01 o 
   2   2   6      472.57      453.02      5.48 o 
   3   2   6      696.77      634.07      7.46 o 
   4   2   6     1922.52     1949.82     21.55 o 
   5   2   6      167.16      170.89      2.72 o 
   6   2   6      196.30      200.95      3.74 o 
   7   2   6      241.02      240.38      4.42 o 
   8   2   6       54.79       51.63      2.03 o 
   9   2   6      116.77       99.07      3.24 o 
  10   2   6       10.00        4.19      1.86 o 
  11   2   6        6.48        6.37      1.98 o 
  12   2   6       17.80       17.99      2.50 o 
 -13   3   6        0.69        1.73      2.57 o 
 -12   3   6       19.53       25.23      2.46 o 
 -11   3   6       11.87       10.55      1.58 o 
 -10   3   6        7.26        4.37      1.50 o 
  -9   3   6      110.59      112.17      2.96 o 
  -8   3   6       47.45       50.55      2.53 o 
  -7   3   6      256.85      259.47      4.98 o 
  -6   3   6      632.70      663.82      9.95 o 
  -5   3   6      115.25      128.99      2.55 o 
  -4   3   6      490.15      502.08      7.60 o 
  -3   3   6     1070.88     1096.83     13.71 o 
  -2   3   6     1167.01     1170.70     14.48 o 
  -1   3   6        6.94       11.32      0.92 o 
   0   3   6       71.36       59.58      1.63 o 
   1   3   6      362.00      326.80      4.36 o 
   2   3   6      705.85      652.25      7.81 o 
   3   3   6      694.94      673.69      8.11 o 
   4   3   6      146.76      122.14      2.26 o 
   5   3   6      616.51      613.38      8.17 o 
   6   3   6      131.38      123.44      2.90 o 
   7   3   6      267.78      261.69      5.04 o 
   8   3   6      129.32      133.04      3.87 o 
   9   3   6       12.39       15.89      1.85 o 
  10   3   6        5.52        6.97      2.06 o 
  11   3   6        0.44       -0.34      1.68 o 
 -12   4   6       29.62       29.34      2.73 o 
 -11   4   6       33.12       38.13      2.38 o 
 -10   4   6        1.96        0.85      1.58 o 
  -9   4   6       16.82       16.78      1.91 o 
  -8   4   6      355.55      359.65      6.66 o 
  -7   4   6       94.51       95.96      3.04 o 
  -6   4   6      111.25      129.05      2.80 o 
  -5   4   6       36.88       32.51      2.01 o 
  -4   4   6       36.97       37.51      1.79 o 
  -3   4   6      259.61      279.60      4.96 o 
  -2   4   6       41.86       41.65      1.55 o 
  -1   4   6      207.36      213.83      3.69 o 
   0   4   6        6.56        7.90      1.40 o 
   1   4   6        0.06        1.16      0.87 o 
   2   4   6      208.95      215.62      3.40 o 
   3   4   6       19.74       20.22      1.16 o 
   4   4   6       39.17       39.59      2.20 o 
   5   4   6        0.41       -0.10      0.88 o 
   6   4   6       10.15        7.95      1.06 o 
   7   4   6       89.65       77.24      2.77 o 
   8   4   6       14.39       14.92      2.09 o 
   9   4   6       78.86       68.82      3.16 o 
  10   4   6       20.72       19.59      2.31 o 
  11   4   6        0.32       -1.09      1.83 o 
 -11   5   6       13.53       17.01      2.50 o 
 -10   5   6       24.40       32.94      2.77 o 
  -9   5   6        1.05       -0.01      2.06 o 
  -8   5   6       15.74       15.17      1.92 o 
  -7   5   6       51.85       61.61      4.26 o 
  -6   5   6      236.36      242.42      5.07 o 
  -5   5   6       74.86       75.06      3.04 o 
  -4   5   6        0.93        0.14      1.33 o 
  -3   5   6      282.24      285.94      5.50 o 
  -2   5   6       56.50       43.05      2.23 o 
  -1   5   6      161.72      179.96      4.23 o 
   0   5   6       51.37       54.74      4.36 o 
   1   5   6       15.63       12.06      1.55 o 
   2   5   6      152.84      157.71      3.66 o 
   3   5   6      215.38      217.00      3.59 o 
   4   5   6       13.29       12.88      1.26 o 
   5   5   6      134.17      143.27      2.89 o 
   6   5   6        4.00        5.30      1.50 o 
   7   5   6      197.64      189.08      4.50 o 
   8   5   6      112.71      119.29      4.12 o 
   9   5   6       32.38       38.21      4.01 o 
  10   5   6        6.64        9.31      2.17 o 
 -10   6   6        1.36        0.15      2.08 o 
  -9   6   6        7.48        7.41      2.24 o 
  -8   6   6       14.47       13.19      2.33 o 
  -7   6   6      102.58      107.51      3.65 o 
  -6   6   6       70.65       64.45      3.17 o 
  -5   6   6       94.89      106.58      3.46 o 
  -4   6   6       16.45       18.16      1.86 o 
  -3   6   6      147.52      143.80      3.83 o 
  -2   6   6      214.56      212.62      5.26 o 
  -1   6   6       58.91       52.58      3.87 o 
   0   6   6       91.62       99.50      3.47 o 
   1   6   6        7.64        3.31      1.63 o 
   2   6   6      234.25      229.13      6.42 o 
   3   6   6      367.62      343.99      6.27 o 
   4   6   6       16.42       21.42      1.67 o 
   5   6   6       70.04       67.25      2.65 o 
   6   6   6       37.76       30.38      3.51 o 
   7   6   6        5.82        4.84      2.35 o 
   8   6   6       12.05       14.36      2.71 o 
   9   6   6        3.29        0.39      2.40 o 
  -9   7   6        4.60        3.55      2.40 o 
  -8   7   6       43.28       45.46      3.23 o 
  -7   7   6       18.03       17.93      2.59 o 
  -6   7   6       42.04       45.81      3.15 o 
  -5   7   6        0.58        0.14      2.04 o 
  -4   7   6       12.51       13.14      2.22 o 
  -3   7   6       12.83       11.87      2.63 o 
  -2   7   6        1.54        1.91      2.14 o 
  -1   7   6       11.28       13.44      2.84 o 
   0   7   6       18.81       19.24      2.67 o 
   1   7   6       15.20       17.39      2.65 o 
   2   7   6        6.08        8.88      2.50 o 
   3   7   6       16.37       11.52      2.15 o 
   4   7   6        1.16        2.93      1.94 o 
   5   7   6       56.29       47.90      3.83 o 
   6   7   6        5.56        6.14      2.52 o 
   7   7   6        0.66        0.25      2.46 o 
  -7   8   6        0.07        4.77      2.48 o 
  -6   8   6        3.28        5.68      2.43 o 
  -5   8   6       10.50       10.44      4.59 o 
  -4   8   6       23.56       22.40      2.77 o 
  -3   8   6        9.21        6.35      2.62 o 
  -2   8   6       16.62       15.25      2.98 o 
  -1   8   6       21.93       22.43      4.37 o 
   0   8   6       17.65       20.68      3.12 o 
   1   8   6      125.88      120.78      5.30 o 
   2   8   6        2.63        4.68      2.79 o 
   3   8   6       47.36       42.82      3.82 o 
   4   8   6      187.62      173.39      8.44 o 
   5   8   6       94.33       75.86      8.82 o 
  -2   9   6       65.04       72.59      4.55 o 
  -1   9   6        0.55        4.87      2.89 o 
   0   9   6        6.74        2.83      2.89 o 
   1   9   6       15.62       18.05      5.85 o 
 -13   0   7        3.15        5.82      2.28 o 
 -11   0   7        4.36        1.46      1.31 o 
  -9   0   7        1.98        3.13      1.11 o 
  -7   0   7       45.77       38.66      2.71 o 
  -5   0   7      294.62      295.04      4.70 o 
  -3   0   7      186.80      151.87      2.96 o 
  -1   0   7      244.49      223.73      5.70 o 
   1   0   7     1176.52     1196.37     36.21 o 
   3   0   7        3.62        5.63      1.26 o 
   5   0   7      597.48      584.90     23.17 o 
   7   0   7      411.31      391.96      9.71 o 
   9   0   7      194.07      185.08      6.23 o 
  11   0   7      170.02      157.54      6.25 o 
 -13   1   7        0.08       -1.53      1.53 o 
 -12   1   7       17.01       18.74      1.91 o 
 -11   1   7        1.82        1.01      0.95 o 
 -10   1   7        0.24       -1.01      1.01 o 
  -9   1   7      120.09      128.68      2.47 o 
  -8   1   7      222.37      226.19      3.81 o 
  -7   1   7       74.05       63.72      1.48 o 
  -6   1   7      806.42      870.36      9.56 o 
  -5   1   7     3369.52     3512.20     36.28 o 
  -4   1   7        7.22        3.07      0.65 o 
  -3   1   7      704.53      677.40      6.56 o 
  -2   1   7      762.30      822.64      7.47 o 
  -1   1   7      241.27      196.98      2.47 o 
   0   1   7        1.68        1.37      0.76 o 
   1   1   7       20.15       19.36      0.61 o 
   2   1   7      786.73      788.73      9.59 o 
   3   1   7      410.48      358.11      4.36 o 
   4   1   7      282.65      276.14      3.62 o 
   5   1   7      298.41      310.76      4.49 o 
   6   1   7       26.97       29.19      1.30 o 
   7   1   7       55.96       64.30      2.11 o 
   8   1   7       26.84       31.04      1.65 o 
   9   1   7        9.13        5.83      1.62 o 
  10   1   7        2.47        1.58      1.60 o 
  11   1   7        2.50        4.52      1.91 o 
  12   1   7       12.77       15.22      2.02 o 
 -13   2   7        0.80        4.87      1.88 o 
 -12   2   7        0.12        0.20      1.64 o 
 -11   2   7      290.21      295.27      5.87 o 
 -10   2   7      135.18      128.06      3.48 o 
  -9   2   7      428.87      411.27      5.66 o 
  -8   2   7      427.92      428.02      5.72 o 
  -7   2   7      168.10      175.54      2.86 o 
  -6   2   7      174.78      195.97      3.32 o 
  -5   2   7      519.54      502.36      5.76 o 
  -4   2   7       24.71       35.51      0.89 o 
  -3   2   7        2.06        1.87      0.35 o 
  -2   2   7       76.51       91.26      1.33 o 
  -1   2   7      757.63      791.26      7.59 o 
   0   2   7       43.05       33.91      1.15 o 
   1   2   7      609.26      606.74      7.65 o 
   2   2   7        0.38        1.84      0.43 o 
   3   2   7       31.12       33.79      1.27 o 
   4   2   7      809.78      850.29      9.20 o 
   5   2   7       22.85       27.07      1.19 o 
   6   2   7       29.87       24.91      1.35 o 
   7   2   7        8.73        9.14      1.22 o 
   8   2   7        1.22       -0.89      1.19 o 
   9   2   7        4.04        5.78      1.68 o 
  10   2   7       10.97       17.70      2.50 o 
  11   2   7       11.00        9.25      2.14 o 
  12   2   7       87.29       88.41      4.73 o 
 -13   3   7        0.57        0.48      2.16 o 
 -12   3   7       21.48       20.20      3.34 o 
 -11   3   7        8.53       10.76      1.86 o 
 -10   3   7       39.66       35.52      2.00 o 
  -9   3   7      101.43       96.72      3.04 o 
  -8   3   7       18.31       15.23      1.67 o 
  -7   3   7       45.28       51.15      2.15 o 
  -6   3   7       92.46      101.20      3.38 o 
  -5   3   7      460.84      452.87      7.09 o 
  -4   3   7       68.64       62.06      1.75 o 
  -3   3   7       36.27       45.09      1.46 o 
  -2   3   7        0.47        0.56      0.52 o 
  -1   3   7        1.84        6.09      0.66 o 
   0   3   7      261.90      276.27      3.71 o 
   1   3   7        3.21        2.76      0.65 o 
   2   3   7      856.24      887.96      9.09 o 
   3   3   7      653.14      588.43      7.14 o 
   4   3   7      728.49      724.53      9.43 o 
   5   3   7      203.37      194.07      3.45 o 
   6   3   7      380.46      382.56      6.55 o 
   7   3   7      261.57      273.94      6.08 o 
   8   3   7        6.50        7.59      1.64 o 
   9   3   7        3.80        2.68      1.75 o 
  10   3   7        5.30        7.42      2.07 o 
  11   3   7        0.93        2.83      2.09 o 
 -12   4   7        5.46        7.03      2.26 o 
 -11   4   7       14.89       18.48      3.50 o 
 -10   4   7       24.07       24.07      2.11 o 
  -9   4   7      105.17       98.53      4.25 o 
  -8   4   7      541.47      534.50     10.84 o 
  -7   4   7      460.36      440.13      7.52 o 
  -6   4   7       35.29       31.53      2.30 o 
  -5   4   7       35.99       39.09      2.05 o 
  -4   4   7        5.66        3.03      1.14 o 
  -3   4   7       26.47       25.10      1.65 o 
  -2   4   7      381.38      355.40      6.22 o 
  -1   4   7     2047.30     2083.82     25.34 o 
   0   4   7      589.27      620.57      9.12 o 
   1   4   7       13.12       13.14      1.42 o 
   2   4   7      431.99      416.99      7.39 o 
   3   4   7       87.83       94.21      2.14 o 
   4   4   7      367.31      368.12      5.55 o 
   5   4   7      269.39      263.33      4.05 o 
   6   4   7      488.08      472.24      6.96 o 
   7   4   7       57.15       57.44      2.45 o 
   8   4   7      101.32      102.99      3.69 o 
   9   4   7        4.21        4.25      1.83 o 
  10   4   7        1.79        0.37      1.77 o 
  11   4   7        0.80       -0.82      1.93 o 
 -11   5   7       15.18       18.59      2.80 o 
 -10   5   7        8.26        9.19      2.16 o 
  -9   5   7        1.34       -1.81      1.81 o 
  -8   5   7       13.56       12.51      1.91 o 
  -7   5   7        0.09        0.00      1.54 o 
  -6   5   7       87.43       90.12      4.56 o 
  -5   5   7      103.75      110.19      4.49 o 
  -4   5   7       69.57       76.13      2.67 o 
  -3   5   7        9.84       10.00      1.46 o 
  -2   5   7       99.38       91.71      2.41 o 
  -1   5   7       59.98       56.18      2.65 o 
   0   5   7        3.30        4.12      1.33 o 
   1   5   7      161.43      145.78      3.38 o 
   2   5   7        1.86        0.39      1.05 o 
   3   5   7       35.52       26.57      1.57 o 
   4   5   7        8.82        6.93      1.13 o 
   5   5   7        8.52       12.71      1.41 o 
   6   5   7      151.00      153.03      3.39 o 
   7   5   7        0.00        3.04      1.57 o 
   8   5   7       85.09       87.95      3.67 o 
   9   5   7        1.49       -0.32      1.84 o 
  10   5   7        9.29        6.70      2.13 o 
 -10   6   7        0.40        0.08      2.16 o 
  -9   6   7       27.69       29.44      2.88 o 
  -8   6   7        7.24        6.39      2.16 o 
  -7   6   7       84.53       90.96      3.87 o 
  -6   6   7        5.80        7.86      1.80 o 
  -5   6   7       32.12       31.90      2.18 o 
  -4   6   7       27.65       28.32      2.06 o 
  -3   6   7      130.92      134.51      5.36 o 
  -2   6   7       72.59       78.47      4.06 o 
  -1   6   7       42.69       47.86      2.45 o 
   0   6   7        7.83        6.14      1.57 o 
   1   6   7       92.09       75.20      2.98 o 
   2   6   7       58.95       59.32      2.78 o 
   3   6   7      129.56      124.85      3.56 o 
   4   6   7        0.39        0.14      1.50 o 
   5   6   7      241.38      238.00      5.08 o 
   6   6   7        2.09       -1.31      1.86 o 
   7   6   7        0.32       -0.33      2.19 o 
   8   6   7       10.46       12.96      2.64 o 
   9   6   7        0.21       -1.66      2.35 o 
  -9   7   7        0.37       -1.50      2.81 o 
  -8   7   7       16.65       20.88      2.78 o 
  -7   7   7        4.91        4.76      2.62 o 
  -6   7   7        0.97       -0.85      2.07 o 
  -5   7   7        5.85        1.16      2.09 o 
  -4   7   7       20.38       19.68      2.46 o 
  -3   7   7       41.10       37.53      2.78 o 
  -2   7   7       30.89       26.08      3.17 o 
  -1   7   7      129.88      135.10      5.10 o 
   0   7   7       54.81       54.08      3.52 o 
   1   7   7        7.23        3.26      3.92 o 
   2   7   7      217.33      228.20      6.87 o 
   3   7   7       33.40       47.52      2.94 o 
   4   7   7      382.50      387.40      9.98 o 
   5   7   7        8.98        9.98      3.32 o 
   6   7   7        7.94       10.14      2.65 o 
   7   7   7        1.00       -1.31      2.46 o 
  -6   8   7       31.86       33.10      3.13 o 
  -5   8   7        2.05        2.72      2.20 o 
  -4   8   7       35.11       38.21      3.15 o 
  -3   8   7        8.20        9.19      2.72 o 
  -2   8   7      101.91      102.50      4.96 o 
  -1   8   7        1.44       -2.14      2.39 o 
   0   8   7        8.51        8.16      2.75 o 
   1   8   7       33.63       38.45      5.00 o 
   2   8   7        6.72        8.96      3.63 o 
   3   8   7      127.09      105.85      5.81 o 
   4   8   7      126.57      117.08      6.70 o 
   5   8   7       14.57       10.67      3.68 o 
  -2   9   7        2.43       -0.46      3.35 o 
  -1   9   7        7.10        2.58      6.37 o 
   0   9   7       27.95       29.80      4.65 o 
 -12   0   8       53.76       57.47      3.58 o 
 -10   0   8      325.36      318.00      5.51 o 
  -8   0   8      242.82      235.92      4.42 o 
  -6   0   8       38.55       40.36      1.68 o 
  -4   0   8     3908.42     4036.28     80.12 o 
  -2   0   8     2397.47     2369.41     28.36 o 
   0   0   8       21.76       25.32      1.76 o 
   2   0   8     1052.88     1022.02     21.79 o 
   4   0   8     1094.74     1058.75     18.06 o 
   6   0   8       24.12       13.35      8.41 o 
   8   0   8       75.91       70.47      3.48 o 
  10   0   8       87.46       74.61      4.26 o 
  12   0   8        1.95        4.77      3.29 o 
 -13   1   8       13.28       16.65      2.22 o 
 -12   1   8       31.71       27.06      2.00 o 
 -11   1   8      259.84      267.11      4.82 o 
 -10   1   8       39.42       37.50      1.46 o 
  -9   1   8       50.61       47.91      2.40 o 
  -8   1   8       26.36       23.84      1.05 o 
  -7   1   8        3.51        6.18      0.68 o 
  -6   1   8      407.00      485.80      6.21 o 
  -5   1   8      319.78      316.93      4.72 o 
  -4   1   8     1088.69     1231.77     11.65 o 
  -3   1   8      490.86      523.50      5.18 o 
  -2   1   8       26.61       33.76      0.91 o 
  -1   1   8     1731.02     1669.85     16.45 o 
   0   1   8        1.49        2.95      0.63 o 
   1   1   8     3346.26     3303.53     39.15 o 
   2   1   8       13.97        9.97      0.59 o 
   3   1   8      330.31      355.80      4.39 o 
   4   1   8      125.60      109.28      1.72 o 
   5   1   8        7.85        8.41      1.13 o 
   6   1   8        0.76        1.04      0.63 o 
   7   1   8        1.11        0.36      0.93 o 
   8   1   8      136.28      140.10      3.62 o 
   9   1   8        8.29        8.96      2.37 o 
  10   1   8       92.32       90.62      3.82 o 
  11   1   8       19.88       19.95      2.84 o 
  12   1   8       15.35       16.26      2.10 o 
 -13   2   8        0.87       -0.65      1.76 o 
 -12   2   8        3.01        5.57      1.84 o 
 -11   2   8       10.21       15.56      1.73 o 
 -10   2   8      379.84      386.94      5.78 o 
  -9   2   8      452.01      448.00      6.05 o 
  -8   2   8      242.22      237.92      4.08 o 
  -7   2   8      655.46      676.30      9.08 o 
  -6   2   8       55.85       77.41      1.62 o 
  -5   2   8      267.29      317.35      3.50 o 
  -4   2   8        3.07        3.51      0.48 o 
  -3   2   8        4.66       11.52      0.57 o 
  -2   2   8      302.84      288.19      2.99 o 
  -1   2   8     1918.98     1901.20     17.70 o 
   0   2   8      126.45      143.32      2.30 o 
   1   2   8      842.69      977.26     11.08 o 
   2   2   8        2.53        0.42      0.44 o 
   3   2   8       28.36       35.79      1.01 o 
   4   2   8       13.82       13.31      0.79 o 
   5   2   8       74.22       87.53      1.86 o 
   6   2   8      199.31      186.95      4.70 o 
   7   2   8       16.58       16.50      1.29 o 
   8   2   8       12.85        9.70      1.75 o 
   9   2   8       61.66       64.74      4.28 o 
  10   2   8       71.74       66.68      3.41 o 
  11   2   8        0.17       -1.26      1.86 o 
 -13   3   8        0.19        2.08      2.33 o 
 -12   3   8        0.00        1.10      1.96 o 
 -11   3   8        2.61        4.02      1.63 o 
 -10   3   8        0.13       -1.47      1.47 o 
  -9   3   8      139.50      137.69      5.88 o 
  -8   3   8      105.52      106.98      3.65 o 
  -7   3   8      371.80      370.84      6.37 o 
  -6   3   8      234.96      240.15      4.56 o 
  -5   3   8       17.02       15.30      1.29 o 
  -4   3   8      475.05      482.95      6.66 o 
  -3   3   8       12.63       11.76      1.57 o 
  -2   3   8     1161.13     1169.97     12.73 o 
  -1   3   8       69.34       66.84      1.75 o 
   0   3   8       72.09       72.23      1.64 o 
   1   3   8      697.18      739.39      9.96 o 
   2   3   8      305.23      301.63      4.15 o 
   3   3   8        0.12        0.25      0.77 o 
   4   3   8        8.37        9.37      0.87 o 
   5   3   8      112.47      102.65      2.26 o 
   6   3   8      174.87      174.00      3.65 o 
   7   3   8       10.62        9.46      1.57 o 
   8   3   8      102.65       99.63      3.84 o 
   9   3   8        0.39        2.15      1.75 o 
  10   3   8        1.91        3.45      1.91 o 
  11   3   8        0.64       -1.89      1.89 o 
 -12   4   8       10.38       11.63      2.33 o 
 -11   4   8        5.39        2.81      1.97 o 
 -10   4   8       14.15       11.67      2.16 o 
  -9   4   8       77.23       79.80      3.01 o 
  -8   4   8      509.90      522.77      8.78 o 
  -7   4   8      581.04      588.29     10.47 o 
  -6   4   8      215.36      202.10      4.30 o 
  -5   4   8       38.58       34.28      1.82 o 
  -4   4   8       35.23       37.44      1.78 o 
  -3   4   8      192.03      178.13      3.32 o 
  -2   4   8      325.82      355.67      6.01 o 
  -1   4   8     1218.60     1240.44     17.19 o 
   0   4   8       44.20       57.51      2.30 o 
   1   4   8      123.27      122.43      2.52 o 
   2   4   8      284.64      294.22      4.20 o 
   3   4   8       26.27       32.95      1.66 o 
   4   4   8      110.36      101.12      2.10 o 
   5   4   8      314.81      304.22      4.93 o 
   6   4   8      135.39      132.71      3.05 o 
   7   4   8       17.28       17.55      1.76 o 
   8   4   8       83.64       79.94      3.31 o 
   9   4   8        9.24        7.41      1.91 o 
  10   4   8       10.40       10.49      2.50 o 
 -11   5   8        6.64        5.36      2.20 o 
 -10   5   8        0.14       -1.12      2.25 o 
  -9   5   8       16.85       16.72      2.31 o 
  -8   5   8      119.14      113.87      4.31 o 
  -7   5   8       23.78       23.25      2.08 o 
  -6   5   8        0.12       -1.29      1.45 o 
  -5   5   8        1.51        0.29      1.41 o 
  -4   5   8       89.67       87.52      2.85 o 
  -3   5   8      764.32      731.63     11.01 o 
  -2   5   8       45.06       45.86      2.04 o 
  -1   5   8      141.90      136.75      3.58 o 
   0   5   8       58.79       42.88      5.07 o 
   1   5   8       47.73       35.08      3.54 o 
   2   5   8       23.90       26.03      1.78 o 
   3   5   8       20.86       26.04      2.37 o 
   4   5   8      253.20      267.88      4.66 o 
   5   5   8       26.47       23.01      1.61 o 
   6   5   8      119.08      119.33      3.00 o 
   7   5   8       42.10       43.93      2.66 o 
   8   5   8       67.22       65.64      3.20 o 
   9   5   8       23.37       23.14      2.84 o 
  10   5   8        0.63        0.90      2.25 o 
 -10   6   8        2.72        3.34      2.36 o 
  -9   6   8        0.23       -0.27      2.08 o 
  -8   6   8       16.71       17.13      2.48 o 
  -7   6   8      119.80      140.98      4.76 o 
  -6   6   8       18.49       23.54      2.67 o 
  -5   6   8       21.06       23.53      2.36 o 
  -4   6   8       11.55       11.36      1.71 o 
  -3   6   8      101.37       88.58      3.62 o 
  -2   6   8      180.21      176.92      4.50 o 
  -1   6   8        0.01       -1.46      1.46 o 
   0   6   8       72.14       74.28      2.92 o 
   1   6   8       95.45       90.75      3.94 o 
   2   6   8      336.52      344.58     11.03 o 
   3   6   8       24.60       26.23      2.31 o 
   4   6   8       26.00       36.94      2.32 o 
   5   6   8        2.00       -0.24      1.52 o 
   6   6   8       15.25       17.83      2.66 o 
   7   6   8        5.68        4.40      2.34 o 
   8   6   8       20.08       19.66      3.15 o 
  -8   7   8       13.34       16.63      2.70 o 
  -7   7   8        0.00        1.34      2.71 o 
  -6   7   8        1.60        6.42      2.36 o 
  -5   7   8       59.06       57.96      4.40 o 
  -4   7   8       55.28       56.46      3.21 o 
  -3   7   8       28.88       28.61      2.65 o 
  -2   7   8       30.78       28.47      2.92 o 
  -1   7   8       22.17       29.60      2.90 o 
   0   7   8       14.39       19.01      3.96 o 
   1   7   8        0.00        0.55      3.18 o 
   2   7   8      214.77      253.65      6.29 o 
   3   7   8      428.60      402.77      8.41 o 
   4   7   8        3.36        4.34      2.21 o 
   5   7   8       25.08       26.43      4.07 o 
   6   7   8       11.63       10.45      3.03 o 
   7   7   8        0.80        1.12      2.43 o 
  -6   8   8       39.39       40.76      4.20 o 
  -5   8   8       60.62       61.86      3.65 o 
  -4   8   8        9.93       12.66      2.63 o 
  -3   8   8        1.94        3.17      2.50 o 
  -2   8   8        3.73        4.14      2.63 o 
  -1   8   8       15.79       14.64      2.94 o 
   0   8   8        4.24        3.89      2.60 o 
   1   8   8       10.36       18.10      8.09 o 
   2   8   8      174.63      167.91      6.01 o 
   3   8   8        0.07       -0.14      2.41 o 
   4   8   8       50.56       44.03      4.89 o 
   5   8   8        0.46        0.46      4.95 o 
 -13   0   9      118.28      131.47      7.05 o 
 -11   0   9       26.02       20.77      1.98 o 
  -9   0   9       57.20       54.25      1.93 o 
  -7   0   9       37.06       29.55      3.01 o 
  -5   0   9      396.53      434.94      7.80 o 
  -3   0   9     2013.25     1961.35     23.36 o 
  -1   0   9     1066.91     1029.81     22.89 o 
   1   0   9     2982.24     3050.34     90.22 o 
   3   0   9      208.01      209.85      5.28 o 
   5   0   9       21.70       23.08      1.38 o 
   7   0   9      107.27       97.09      5.65 o 
   9   0   9        0.55        1.34      1.77 o 
  11   0   9        1.69        5.32      2.41 o 
 -13   1   9       12.13       12.88      2.65 o 
 -12   1   9        5.71        5.82      2.02 o 
 -11   1   9       29.77       26.82      1.88 o 
 -10   1   9       20.28       22.18      1.04 o 
  -9   1   9       19.34       19.60      1.27 o 
  -8   1   9       59.03       60.21      1.84 o 
  -7   1   9        6.48        8.17      0.92 o 
  -6   1   9       36.23       38.84      1.10 o 
  -5   1   9     1795.40     1918.44     17.09 o 
  -4   1   9     4440.06     4712.83     41.01 o 
  -3   1   9        2.71        0.48      0.32 o 
  -2   1   9      742.26      759.63      6.66 o 
  -1   1   9      104.48       88.14      1.40 o 
   0   1   9      497.69      432.37      5.66 o 
   1   1   9        1.76        1.46      0.58 o 
   2   1   9      177.84      212.61      3.02 o 
   3   1   9       97.47       92.71      1.74 o 
   4   1   9      295.30      279.83      3.90 o 
   5   1   9      361.69      371.96      4.77 o 
   6   1   9       18.40       21.69      1.25 o 
   7   1   9        1.02       -0.88      0.93 o 
   8   1   9        0.92       -1.23      1.35 o 
   9   1   9        1.23       -0.39      1.65 o 
  10   1   9        0.00        0.48      1.71 o 
  11   1   9        0.10        0.41      1.81 o 
 -13   2   9        1.75        1.92      2.88 o 
 -12   2   9        6.23        6.77      1.85 o 
 -11   2   9       42.27       41.78      2.19 o 
 -10   2   9       16.05       24.29      1.78 o 
  -9   2   9       47.98       42.41      2.38 o 
  -8   2   9       21.94       23.01      1.60 o 
  -7   2   9      155.36      152.99      2.81 o 
  -6   2   9        2.59        1.58      0.62 o 
  -5   2   9        0.59       -0.47      0.47 o 
  -4   2   9      106.69      128.54      2.05 o 
  -3   2   9      261.67      239.76      2.71 o 
  -2   2   9        3.52        2.15      0.62 o 
  -1   2   9     1321.40     1377.41     12.42 o 
   0   2   9     6042.09     6299.97     63.81 o 
   1   2   9     1627.33     1701.81     17.62 o 
   2   2   9      234.90      213.59      3.32 o 
   3   2   9      217.74      206.46      3.15 o 
   4   2   9        0.74        0.40      0.44 o 
   5   2   9        9.20        6.89      0.80 o 
   6   2   9       31.00       27.00      1.28 o 
   7   2   9       21.52       20.36      1.69 o 
   8   2   9      118.31      115.41      3.98 o 
   9   2   9        4.10        6.40      1.80 o 
  10   2   9       47.79       46.08      2.90 o 
  11   2   9        3.19        4.41      2.07 o 
 -12   3   9        4.66        4.73      1.88 o 
 -11   3   9       38.02       38.60      2.49 o 
 -10   3   9       79.11       75.34      2.88 o 
  -9   3   9       68.28       80.17      3.40 o 
  -8   3   9       13.44       14.84      1.60 o 
  -7   3   9       60.53       57.03      2.73 o 
  -6   3   9       13.70       17.88      1.24 o 
  -5   3   9      380.04      379.59      5.12 o 
  -4   3   9      905.20      867.74     11.23 o 
  -3   3   9       19.71       26.38      1.03 o 
  -2   3   9      303.41      324.73      4.01 o 
  -1   3   9       85.91       90.11      2.17 o 
   0   3   9       70.90       74.34      2.01 o 
   1   3   9      128.08      148.20      2.50 o 
   2   3   9        1.88        3.13      0.75 o 
   3   3   9        4.60        2.88      0.61 o 
   4   3   9       61.02       53.53      1.51 o 
   5   3   9       54.49       51.63      1.53 o 
   6   3   9        1.82        2.69      1.24 o 
   7   3   9      232.83      210.57      5.64 o 
   8   3   9        1.66        3.04      1.70 o 
   9   3   9       14.75       19.24      2.32 o 
  10   3   9        4.76        2.16      1.97 o 
  11   3   9        5.27        2.95      2.19 o 
 -12   4   9        4.73        6.20      2.94 o 
 -11   4   9       12.05       16.55      2.43 o 
 -10   4   9       33.69       26.84      2.52 o 
  -9   4   9      302.00      296.14      6.76 o 
  -8   4   9      434.73      446.17     10.68 o 
  -7   4   9       10.88       13.82      1.71 o 
  -6   4   9      166.13      162.51      3.83 o 
  -5   4   9        6.43        8.43      1.34 o 
  -4   4   9      364.24      353.26      5.40 o 
  -3   4   9      315.66      327.67      5.23 o 
  -2   4   9       18.58       26.41      1.29 o 
  -1   4   9       32.00       44.17      1.54 o 
   0   4   9       15.43       14.28      1.11 o 
   1   4   9      269.04      283.88      4.88 o 
   2   4   9       93.98      102.33      2.12 o 
   3   4   9       30.19       31.89      1.60 o 
   4   4   9       34.77       38.71      1.89 o 
   5   4   9       33.18       38.06      1.72 o 
   6   4   9      181.96      180.68      3.65 o 
   7   4   9        7.52        6.95      1.43 o 
   8   4   9       14.39       17.82      2.23 o 
   9   4   9       29.57       37.70      3.12 o 
  10   4   9        1.49        0.20      2.11 o 
 -11   5   9        4.21        5.98      4.29 o 
 -10   5   9       21.81       20.59      2.53 o 
  -9   5   9       17.51       12.85      2.22 o 
  -8   5   9       26.37       26.40      2.62 o 
  -7   5   9        1.64        1.83      2.02 o 
  -6   5   9        1.49        0.05      1.43 o 
  -5   5   9        9.88        9.69      1.81 o 
  -4   5   9       64.26       57.79      3.03 o 
  -3   5   9        6.72        7.62      1.15 o 
  -2   5   9      147.12      144.03      5.22 o 
  -1   5   9       57.12       52.09      5.61 o 
   0   5   9        4.38        8.12      1.51 o 
   1   5   9       76.17       76.77      2.07 o 
   2   5   9       16.44       21.21      1.55 o 
   3   5   9       27.71       26.51      2.06 o 
   4   5   9     1841.71     1788.91     24.44 o 
   5   5   9      195.01      196.09      3.89 o 
   6   5   9        0.96       -0.85      1.78 o 
   7   5   9        0.57        2.17      2.01 o 
   8   5   9       33.43       30.24      4.51 o 
   9   5   9       11.40       14.19      2.80 o 
 -10   6   9        3.18        7.60      3.01 o 
  -9   6   9        0.04       -2.07      2.07 o 
  -8   6   9      114.64      120.04      4.47 o 
  -7   6   9      415.33      414.87      8.83 o 
  -6   6   9       76.78       75.73      3.93 o 
  -5   6   9       28.62       29.21      4.20 o 
  -4   6   9       48.37       52.18      2.92 o 
  -3   6   9       11.16        9.86      1.96 o 
  -2   6   9      232.21      206.82      5.33 o 
  -1   6   9      186.70      181.14      5.44 o 
   0   6   9        0.16       -0.89      1.81 o 
   1   6   9        3.67        6.08      2.27 o 
   2   6   9        4.23        3.89      1.62 o 
   3   6   9       55.10       58.45      3.87 o 
   4   6   9      111.80      119.86      4.06 o 
   5   6   9        0.14        2.33      1.70 o 
   6   6   9        6.47        2.76      2.18 o 
   7   6   9       24.81       20.38      2.89 o 
   8   6   9       40.88       42.99      5.04 o 
  -8   7   9        0.40       -2.19      2.77 o 
  -7   7   9        0.84       -0.26      3.23 o 
  -6   7   9        4.66        2.24      2.26 o 
  -5   7   9        0.18       -0.30      2.66 o 
  -4   7   9       67.16       63.42      3.79 o 
  -3   7   9        7.13        3.88      2.06 o 
  -2   7   9        3.10       -0.14      2.19 o 
  -1   7   9       38.84       38.96      3.15 o 
   0   7   9        9.03        8.42      2.40 o 
   1   7   9       36.88       38.79      3.25 o 
   2   7   9      319.64      318.71      8.29 o 
   3   7   9      182.06      196.03      6.22 o 
   4   7   9        1.52       -0.95      4.26 o 
   5   7   9        0.76       -2.34      2.34 o 
   6   7   9        0.39        1.46      2.39 o 
   7   7   9        0.22        1.58      2.53 o 
  -6   8   9       26.45       26.08      3.74 o 
  -5   8   9       13.67       14.70      3.38 o 
  -4   8   9        7.04        9.03      3.57 o 
  -3   8   9        7.55        4.84      3.45 o 
  -2   8   9        1.84       -2.92      3.04 o 
  -1   8   9        6.88        2.94      3.13 o 
   0   8   9       12.44       12.12      4.37 o 
   1   8   9        9.60        4.74      3.35 o 
   2   8   9        4.04        9.62      2.73 o 
   3   8   9       44.74       41.64      3.48 o 
   4   8   9       12.62       15.97      3.80 o 
 -12   0  10       22.09       19.88      3.50 o 
 -10   0  10      147.89      148.06      4.07 o 
  -8   0  10       95.11       99.06      3.02 o 
  -6   0  10      768.04      959.42     13.40 o 
  -4   0  10       64.07       98.47      2.06 o 
  -2   0  10        4.51        0.18      0.59 o 
   0   0  10      689.63      693.27     22.24 o 
   2   0  10     5954.83     6403.52    127.13 o 
   4   0  10      729.43      710.18     15.35 o 
   6   0  10      921.80      935.41     20.12 o 
   8   0  10        7.90        8.62      2.03 o 
  10   0  10       56.03       63.50      3.93 o 
 -13   1  10       13.76       17.23      2.67 o 
 -12   1  10        3.12        0.67      1.69 o 
 -11   1  10        1.74        1.30      1.65 o 
 -10   1  10       65.71       60.01      1.90 o 
  -9   1  10       17.04       17.79      0.98 o 
  -8   1  10       18.47       17.81      1.12 o 
  -7   1  10       63.27       66.87      2.21 o 
  -6   1  10      117.65      137.86      1.96 o 
  -5   1  10       13.19       15.44      0.76 o 
  -4   1  10      444.66      486.96      5.21 o 
  -3   1  10       31.06       30.37      0.71 o 
  -2   1  10       72.31       80.66      1.33 o 
  -1   1  10     1876.09     1894.94     20.00 o 
   0   1  10      161.21      196.77      2.96 o 
   1   1  10       39.67       51.19      1.37 o 
   2   1  10       48.16       54.32      1.24 o 
   3   1  10      261.07      248.60      4.30 o 
   4   1  10       93.95       89.29      1.70 o 
   5   1  10      204.48      201.07      3.27 o 
   6   1  10       50.71       44.46      1.39 o 
   7   1  10        0.53        1.00      1.37 o 
   8   1  10        9.12        8.90      1.70 o 
   9   1  10        1.68        0.87      1.52 o 
  10   1  10       36.48       35.52      2.63 o 
  11   1  10       51.68       55.61      3.35 o 
 -13   2  10        0.94       -0.78      2.66 o 
 -12   2  10       21.68       18.24      2.57 o 
 -11   2  10        6.37        7.33      1.78 o 
 -10   2  10       91.07       80.64      3.12 o 
  -9   2  10      195.43      191.88      3.48 o 
  -8   2  10       46.06       44.63      1.64 o 
  -7   2  10        1.78        3.55      0.77 o 
  -6   2  10       41.36       49.05      1.24 o 
  -5   2  10       91.90       86.98      1.66 o 
  -4   2  10      632.02      593.72      5.73 o 
  -3   2  10     1310.83     1445.41     14.46 o 
  -2   2  10        7.00        6.46      0.54 o 
  -1   2  10       58.73       62.35      1.07 o 
   0   2  10      644.11      745.18      8.00 o 
   1   2  10      302.97      316.23      3.74 o 
   2   2  10        9.20       18.95      0.79 o 
   3   2  10        1.67        1.69      0.63 o 
   4   2  10      137.96      147.89      2.49 o 
   5   2  10      259.02      261.35      7.86 o 
   6   2  10        2.03        0.89      0.79 o 
   7   2  10      229.91      225.86      7.30 o 
   8   2  10        0.00        1.68      1.55 o 
   9   2  10       56.13       53.97      3.83 o 
  10   2  10        3.22        0.93      1.80 o 
  11   2  10        2.04       -1.49      1.96 o 
 -12   3  10       36.07       40.91      3.19 o 
 -11   3  10      123.20      103.94      4.32 o 
 -10   3  10       30.13       30.35      2.20 o 
  -9   3  10       50.10       48.66      3.48 o 
  -8   3  10       22.22       18.72      1.53 o 
  -7   3  10       38.01       34.43      2.05 o 
  -6   3  10      476.75      509.10      6.61 o 
  -5   3  10       24.97       28.80      1.21 o 
  -4   3  10       46.51       60.27      1.62 o 
  -3   3  10     1444.13     1519.55     16.36 o 
  -2   3  10      128.20      136.99      2.10 o 
  -1   3  10      937.17      990.79     12.11 o 
   0   3  10      112.13      138.57      2.60 o 
   1   3  10       28.60       24.50      1.14 o 
   2   3  10      322.18      299.86      4.74 o 
   3   3  10       28.76       33.00      1.39 o 
   4   3  10      180.73      188.29      3.34 o 
   5   3  10      472.94      449.88      6.33 o 
   6   3  10       38.08       51.07      4.15 o 
   7   3  10       38.59       40.10      2.59 o 
   8   3  10        1.75        1.95      1.73 o 
   9   3  10       10.74        5.03      2.46 o 
  10   3  10       24.40       30.17      2.81 o 
 -12   4  10       13.75       15.94      2.78 o 
 -11   4  10        0.46        1.42      2.07 o 
 -10   4  10        3.26        2.98      1.74 o 
  -9   4  10       79.30       86.64      3.94 o 
  -8   4  10      117.59      118.55      4.00 o 
  -7   4  10       25.70       25.51      1.84 o 
  -6   4  10      154.17      185.20      4.96 o 
  -5   4  10       23.94       21.37      1.42 o 
  -4   4  10        4.38        6.60      1.13 o 
  -3   4  10       35.44       39.63      1.63 o 
  -2   4  10        3.76       -0.76      0.89 o 
  -1   4  10      723.13      790.95      8.94 o 
   0   4  10       15.51       10.77      1.17 o 
   1   4  10       21.59       25.84      1.37 o 
   2   4  10      411.76      405.15      5.97 o 
   3   4  10      172.01      164.09      2.81 o 
   4   4  10        0.65       -0.35      1.77 o 
   5   4  10       76.06       82.18      2.45 o 
   6   4  10        5.39        4.74      1.35 o 
   7   4  10        5.42        3.80      1.41 o 
   8   4  10        6.96        5.81      1.76 o 
   9   4  10       54.10       52.34      3.74 o 
  10   4  10        1.01       -0.17      1.96 o 
 -11   5  10        0.10        0.32      2.56 o 
 -10   5  10        0.57       -1.67      2.28 o 
  -9   5  10        7.39        6.89      2.06 o 
  -8   5  10       20.84       28.00      2.62 o 
  -7   5  10      257.93      257.89      6.22 o 
  -6   5  10      153.82      157.36      6.73 o 
  -5   5  10       12.60       13.17      1.40 o 
  -4   5  10        7.66        4.92      1.15 o 
  -3   5  10       34.73       31.01      2.19 o 
  -2   5  10      329.26      333.45      5.85 o 
  -1   5  10       15.04       20.25      2.23 o 
   0   5  10       26.20       29.41      1.47 o 
   1   5  10       78.49       76.56      2.17 o 
   2   5  10      209.31      225.27      4.60 o 
   3   5  10      585.38      579.28      9.15 o 
   4   5  10      327.98      348.17      6.35 o 
   5   5  10       20.06       25.17      2.13 o 
   6   5  10        8.78        7.00      1.85 o 
   7   5  10        8.23       11.75      2.36 o 
   8   5  10        1.86        1.62      2.12 o 
   9   5  10       50.30       52.40      4.12 o 
 -10   6  10        2.74        1.90      2.73 o 
  -9   6  10        2.30        2.03      3.84 o 
  -8   6  10       36.72       36.33      2.90 o 
  -7   6  10      242.64      251.53      6.52 o 
  -6   6  10      150.19      161.25      4.99 o 
  -5   6  10        3.05        1.12      2.38 o 
  -4   6  10       96.52       96.63      3.81 o 
  -3   6  10       10.46        5.68      1.89 o 
  -2   6  10       24.75       31.26      2.66 o 
  -1   6  10        4.75        3.30      1.96 o 
   0   6  10      200.30      186.54      5.58 o 
   1   6  10        0.19        0.48      2.15 o 
   2   6  10       70.97       72.39      2.83 o 
   3   6  10      218.26      230.38      5.67 o 
   4   6  10       58.90       60.63      3.30 o 
   5   6  10        6.42        4.96      1.84 o 
   6   6  10        5.17        4.01      2.32 o 
   7   6  10       11.76       17.35      2.86 o 
   8   6  10        0.52        1.55      2.98 o 
  -8   7  10        6.60        1.75      2.91 o 
  -7   7  10        5.67        9.46      3.21 o 
  -6   7  10        0.66        1.10      2.91 o 
  -5   7  10        0.04       -2.05      2.05 o 
  -4   7  10       16.95       11.96      2.27 o 
  -3   7  10       11.66       14.44      2.38 o 
  -2   7  10        1.44        0.56      2.70 o 
  -1   7  10       39.46       42.18      3.25 o 
   0   7  10        7.68        4.04      5.79 o 
   1   7  10        0.85       -0.73      2.19 o 
   2   7  10       28.74       31.44      4.49 o 
   3   7  10       55.44       67.38      3.82 o 
   4   7  10        0.05       -0.85      1.77 o 
   5   7  10        0.00       -1.79      2.32 o 
   6   7  10        2.83       -0.21      2.46 o 
  -6   8  10       26.49       41.13      4.20 o 
  -5   8  10       36.78       39.78      4.09 o 
  -4   8  10       33.14       28.51      9.49 o 
  -3   8  10        2.45        2.00      3.31 o 
  -2   8  10        0.21       -1.10      3.00 o 
  -1   8  10        0.05       -0.75      4.45 o 
   0   8  10       26.74       22.20      4.10 o 
   1   8  10       39.91       40.03      3.54 o 
   2   8  10        3.31        4.03      2.63 o 
   3   8  10       25.45       28.86      3.37 o 
   4   8  10        1.50        4.34      3.42 o 
 -13   0  11       15.53       26.99      6.72 o 
 -11   0  11       28.62       34.12      3.53 o 
  -9   0  11       50.47       51.65      2.37 o 
  -7   0  11        2.49        0.36      1.03 o 
  -5   0  11      117.54      141.49      2.78 o 
  -3   0  11      554.62      625.13      8.66 o 
  -1   0  11     1485.52     1458.96     25.36 o 
   1   0  11     6681.30     7150.42    209.15 o 
   3   0  11      145.64      152.96      3.51 o 
   5   0  11      117.42      115.96      3.97 o 
   7   0  11       50.27       48.26      4.19 o 
   9   0  11      303.64      285.60      8.52 o 
  11   0  11       22.66       19.91      3.07 o 
 -13   1  11        9.00       16.02      2.74 o 
 -12   1  11        0.81       -1.01      2.08 o 
 -11   1  11        0.01        1.50      1.59 o 
 -10   1  11        6.34        5.68      1.17 o 
  -9   1  11      156.31      157.80      2.50 o 
  -8   1  11        0.06        0.46      0.83 o 
  -7   1  11       40.38       35.26      1.28 o 
  -6   1  11        4.57        6.52      0.68 o 
  -5   1  11        2.55        9.94      0.57 o 
  -4   1  11     1373.62     1326.00     13.19 o 
  -3   1  11     2761.11     2843.69     27.71 o 
  -2   1  11       51.16       51.47      1.26 o 
  -1   1  11       57.25       70.07      1.42 o 
   0   1  11     1429.15     1439.42     17.53 o 
   1   1  11       46.17       46.39      1.40 o 
   2   1  11       12.77       14.42      0.88 o 
   3   1  11        1.20        0.69      0.60 o 
   4   1  11        1.38        0.29      0.69 o 
   5   1  11        0.02       -0.26      0.71 o 
   6   1  11        7.76       11.58      2.83 o 
   7   1  11      193.27      190.84      5.01 o 
   8   1  11       20.05       17.41      2.20 o 
   9   1  11        4.09        5.38      1.79 o 
  10   1  11        2.37        3.54      1.82 o 
  11   1  11        1.02        1.05      1.69 o 
 -13   2  11       22.98       22.39      2.87 o 
 -12   2  11        7.82        7.09      2.28 o 
 -11   2  11       37.71       36.74      2.82 o 
 -10   2  11        5.91        5.89      1.57 o 
  -9   2  11       18.29       19.19      1.74 o 
  -8   2  11        2.93        1.71      0.96 o 
  -7   2  11       69.01       72.45      1.92 o 
  -6   2  11        5.68        4.27      0.85 o 
  -5   2  11      328.47      359.12      3.59 o 
  -4   2  11       34.87       32.72      1.12 o 
  -3   2  11     1159.77     1228.88     11.73 o 
  -2   2  11      519.40      601.98      5.79 o 
  -1   2  11        1.53        0.30      0.46 o 
   0   2  11      105.97      118.95      1.90 o 
   1   2  11      156.91      157.65      2.38 o 
   2   2  11      780.75      793.88      9.96 o 
   3   2  11       12.81       12.72      0.88 o 
   4   2  11      249.50      244.45      4.70 o 
   5   2  11        8.91        7.83      0.95 o 
   6   2  11        0.10        0.18      1.46 o 
   7   2  11        4.66        5.08      2.74 o 
   8   2  11       94.96       93.26      3.69 o 
   9   2  11        1.67        1.43      1.73 o 
  10   2  11       27.39       29.57      2.69 o 
  11   2  11        4.19        8.41      2.33 o 
 -12   3  11       30.20       30.15      2.99 o 
 -11   3  11        0.02        1.16      2.06 o 
 -10   3  11       13.30       10.32      2.28 o 
  -9   3  11       51.19       47.05      2.36 o 
  -8   3  11        0.17       -0.69      1.15 o 
  -7   3  11      129.69      132.78      3.05 o 
  -6   3  11       47.35       45.08      1.68 o 
  -5   3  11       73.44       75.71      1.72 o 
  -4   3  11      309.98      325.40      4.46 o 
  -3   3  11     1014.28     1023.38     11.29 o 
  -2   3  11        8.94       10.11      0.84 o 
  -1   3  11        4.64        4.00      0.65 o 
   0   3  11       36.08       41.27      1.64 o 
   1   3  11       22.52       16.64      0.94 o 
   2   3  11       36.26       32.37      1.08 o 
   3   3  11        2.35        0.36      0.80 o 
   4   3  11      172.05      166.09      5.11 o 
   5   3  11     2116.74     2013.98     30.06 o 
   6   3  11      188.69      182.88      4.99 o 
   7   3  11        4.90        2.74      1.69 o 
   8   3  11        4.72        6.80      1.91 o 
   9   3  11        1.75       -0.94      1.79 o 
  10   3  11        7.45       13.15      2.48 o 
 -12   4  11        9.97       11.65      2.71 o 
 -11   4  11       18.84       18.22      2.59 o 
 -10   4  11       55.55       60.49      3.38 o 
  -9   4  11       12.16       16.83      1.93 o 
  -8   4  11        4.26        2.74      1.52 o 
  -7   4  11      107.11      100.74      3.87 o 
  -6   4  11      215.30      210.21      3.98 o 
  -5   4  11        1.08        2.20      0.88 o 
  -4   4  11       48.35       48.03      1.89 o 
  -3   4  11       48.55       60.34      1.64 o 
  -2   4  11       14.83       17.90      1.30 o 
  -1   4  11      217.08      244.76      3.86 o 
   0   4  11       93.09       92.06      2.78 o 
   1   4  11       13.09       11.30      1.12 o 
   2   4  11        3.00        6.22      1.09 o 
   3   4  11      112.20      113.24      2.97 o 
   4   4  11      222.68      224.62      4.04 o 
   5   4  11      475.11      458.24      8.40 o 
   6   4  11       86.61       81.87      3.07 o 
   7   4  11       21.63       18.94      2.40 o 
   8   4  11        0.59        1.98      1.69 o 
   9   4  11        0.04       -1.82      2.07 o 
 -11   5  11       11.37       15.49      2.85 o 
 -10   5  11        1.49       -0.96      2.09 o 
  -9   5  11        7.77        1.15      2.18 o 
  -8   5  11        3.91        4.24      1.75 o 
  -7   5  11        4.28        3.67      1.65 o 
  -6   5  11        0.42        0.53      1.45 o 
  -5   5  11       45.50       39.71      3.46 o 
  -4   5  11       12.97       10.74      1.43 o 
  -3   5  11       43.80       43.65      2.55 o 
  -2   5  11       78.95       77.77      3.12 o 
  -1   5  11       10.57       10.81      1.64 o 
   0   5  11       26.24       25.37      1.75 o 
   1   5  11       85.74       88.49      2.86 o 
   2   5  11       32.41       28.16      1.87 o 
   3   5  11      403.65      401.12      6.91 o 
   4   5  11      364.43      361.59      7.33 o 
   5   5  11        1.86        2.41      1.97 o 
   6   5  11       27.71       30.20      2.24 o 
   7   5  11       15.15       13.62      2.42 o 
   8   5  11       29.31       29.56      3.19 o 
   9   5  11        9.06        8.32      2.65 o 
  -9   6  11       16.15       15.17      2.66 o 
  -8   6  11       37.72       42.31      6.27 o 
  -7   6  11      359.87      388.01     14.38 o 
  -6   6  11        4.59        4.81      1.77 o 
  -5   6  11       23.95       24.29      2.44 o 
  -4   6  11      109.85      114.01      3.99 o 
  -3   6  11        0.09        0.30      1.68 o 
  -2   6  11        0.51        0.05      2.05 o 
  -1   6  11       25.91       25.42      2.69 o 
   0   6  11       70.43       68.59      2.99 o 
   1   6  11        1.66       -1.82      1.82 o 
   2   6  11       15.74       17.18      2.13 o 
   3   6  11       97.95       99.53      3.85 o 
   4   6  11        1.67        0.70      1.77 o 
   5   6  11       10.35        8.14      2.01 o 
   6   6  11       65.46       62.06      3.91 o 
   7   6  11        9.36        7.85      2.53 o 
  -8   7  11        0.01        1.67      3.07 o 
  -7   7  11       18.42       22.71      3.51 o 
  -6   7  11      121.59      132.75      6.01 o 
  -5   7  11        2.46        4.01      2.77 o 
  -4   7  11       15.83       11.29      3.03 o 
  -3   7  11        6.61        4.10      3.09 o 
  -2   7  11       14.02       14.55      3.39 o 
  -1   7  11       76.28       76.42     11.50 o 
   0   7  11        1.69        0.15      2.37 o 
   1   7  11        4.14        3.45      2.28 o 
   2   7  11       32.99       36.86      3.16 o 
   3   7  11       68.06       80.81      4.12 o 
   4   7  11        4.56        0.66      1.95 o 
   5   7  11       56.57       56.55      4.82 o 
   6   7  11        8.20       12.77      2.98 o 
  -5   8  11       20.18       16.30      4.08 o 
  -4   8  11       18.65       17.20      3.83 o 
  -3   8  11        0.41        1.56      4.19 o 
  -2   8  11        0.25       -0.82      3.21 o 
  -1   8  11        2.99       -0.39      3.17 o 
   0   8  11       18.35       15.53      2.89 o 
   1   8  11        0.68        1.91      2.41 o 
   2   8  11        1.24        2.16      2.58 o 
   3   8  11        1.98       -1.16      2.29 o 
 -12   0  12        6.61        5.68      2.94 o 
 -10   0  12       45.60       38.11      2.94 o 
  -8   0  12       51.78       49.94      2.21 o 
  -6   0  12        1.14        2.85      1.05 o 
  -4   0  12      857.42      739.01     10.24 o 
  -2   0  12     1607.75     1718.23     22.62 o 
   0   0  12     1568.62     1640.51     50.06 o 
   2   0  12       33.22       22.10      1.09 o 
   4   0  12       10.61       14.86      2.33 o 
   6   0  12      273.45      279.81     10.59 o 
   8   0  12      166.70      166.16      5.90 o 
  10   0  12       11.09        7.23      2.37 o 
 -13   1  12        0.25       -1.50      2.18 o 
 -12   1  12       19.34       19.80      2.16 o 
 -11   1  12        4.65        2.62      1.65 o 
 -10   1  12       80.86       76.42      2.57 o 
  -9   1  12       11.02        6.24      1.02 o 
  -8   1  12       81.84       73.71      2.08 o 
  -7   1  12      119.73      113.59      3.23 o 
  -6   1  12      221.78      234.47      3.32 o 
  -5   1  12      639.10      630.47      6.42 o 
  -4   1  12      160.81      194.08      2.55 o 
  -3   1  12      157.51      159.21      2.17 o 
  -2   1  12      164.07      157.42      2.07 o 
  -1   1  12      141.52      165.96      2.57 o 
   0   1  12       28.62       50.19      1.41 o 
   1   1  12      109.14      104.37      2.20 o 
   2   1  12      329.87      315.25      4.67 o 
   3   1  12      146.21      171.54      2.77 o 
   4   1  12       25.16       22.74      1.29 o 
   5   1  12      234.93      237.14      3.88 o 
   6   1  12      852.53      817.12     15.00 o 
   7   1  12      188.79      204.31      5.32 o 
   8   1  12      114.70      111.51      3.94 o 
   9   1  12        0.09        1.82      1.63 o 
  10   1  12        5.30        7.29      2.00 o 
  11   1  12        9.13       11.28      1.97 o 
 -13   2  12       10.68       12.13      2.30 o 
 -12   2  12        8.09       12.95      2.17 o 
 -11   2  12        3.89        3.85      1.76 o 
 -10   2  12        7.80        8.62      2.01 o 
  -9   2  12      112.71      109.09      2.85 o 
  -8   2  12        7.78        6.10      1.02 o 
  -7   2  12       16.57       17.11      0.93 o 
  -6   2  12      307.45      294.15      3.36 o 
  -5   2  12      137.32      167.96      2.02 o 
  -4   2  12        2.55        2.39      0.55 o 
  -3   2  12      367.33      377.53      4.09 o 
  -2   2  12       30.42       26.94      0.88 o 
  -1   2  12      255.09      278.91      3.35 o 
   0   2  12       95.12      105.60      2.48 o 
   1   2  12       19.44       22.16      0.86 o 
   2   2  12     1189.15     1230.74     15.02 o 
   3   2  12      624.22      638.31      8.30 o 
   4   2  12       23.99       23.15      1.70 o 
   5   2  12      326.49      313.39      6.02 o 
   6   2  12      146.01      142.51      3.74 o 
   7   2  12       24.01       25.75      2.21 o 
   8   2  12       49.94       54.29      2.91 o 
   9   2  12        6.22        6.38      1.90 o 
  10   2  12        9.37        6.74      2.10 o 
 -12   3  12       29.45       32.56      3.10 o 
 -11   3  12       17.00       13.65      2.35 o 
 -10   3  12       16.77       16.98      2.38 o 
  -9   3  12       18.33       14.46      1.72 o 
  -8   3  12        7.88        7.10      1.30 o 
  -7   3  12       18.05       17.57      1.53 o 
  -6   3  12        1.91        2.31      0.81 o 
  -5   3  12       31.71       41.34      1.23 o 
  -4   3  12       25.26       35.98      1.66 o 
  -3   3  12       64.27       79.58      2.06 o 
  -2   3  12      194.16      161.88      2.37 o 
  -1   3  12      193.81      198.57      3.06 o 
   0   3  12       17.94       13.01      0.89 o 
   1   3  12      144.59      146.58      2.48 o 
   2   3  12       10.08       14.18      0.87 o 
   3   3  12      308.07      324.43      4.51 o 
   4   3  12      780.91      780.82     11.19 o 
   5   3  12      663.51      686.19     11.47 o 
   6   3  12        1.02       -0.41      1.36 o 
   7   3  12       40.58       36.77      2.63 o 
   8   3  12        0.39        3.99      1.92 o 
   9   3  12        0.14       -1.03      1.78 o 
  10   3  12       16.29       20.84      2.75 o 
 -11   4  12       17.76       15.13      2.62 o 
 -10   4  12        3.76       -0.74      2.06 o 
  -9   4  12        1.16       -1.78      1.86 o 
  -8   4  12      128.91      120.22      3.57 o 
  -7   4  12       22.10       18.89      1.73 o 
  -6   4  12       80.78       80.59      2.73 o 
  -5   4  12       26.50       27.28      1.71 o 
  -4   4  12      111.43      103.16      2.37 o 
  -3   4  12      194.22      192.83      3.98 o 
  -2   4  12      241.23      258.69      5.82 o 
  -1   4  12        1.42       -0.14      0.91 o 
   0   4  12        4.27        2.25      0.87 o 
   1   4  12      101.10      109.78      2.85 o 
   2   4  12        7.19        4.94      1.03 o 
   3   4  12       19.21       21.22      2.24 o 
   4   4  12      202.56      210.63      4.96 o 
   5   4  12        0.98       -0.82      2.10 o 
   6   4  12        0.38       -0.66      1.43 o 
   7   4  12       11.83        7.37      1.68 o 
   8   4  12       62.19       62.10      3.49 o 
   9   4  12       55.81       60.44      5.78 o 
 -11   5  12       10.77        9.97      3.10 o 
 -10   5  12        1.32       -2.02      2.02 o 
  -9   5  12        8.76        5.88      2.56 o 
  -8   5  12        5.01        5.41      2.13 o 
  -7   5  12       36.29       37.91      2.69 o 
  -6   5  12       47.34       54.17      2.44 o 
  -5   5  12       85.00       89.13      2.92 o 
  -4   5  12        0.66       -0.08      1.23 o 
  -3   5  12      317.70      306.80      6.49 o 
  -2   5  12      164.58      157.28      3.96 o 
  -1   5  12      166.67      173.59      4.34 o 
   0   5  12       27.31       23.84      1.73 o 
   1   5  12        4.59        5.21      1.38 o 
   2   5  12        9.13        5.92      1.69 o 
   3   5  12        4.43        5.59      1.71 o 
   4   5  12        1.08        3.86      1.69 o 
   5   5  12        0.00       -0.21      1.61 o 
   6   5  12        1.40        1.11      1.90 o 
   7   5  12        7.79        8.28      2.28 o 
   8   5  12        0.21        1.27      2.25 o 
  -9   6  12        4.82        3.08      2.85 o 
  -8   6  12       16.98       21.94      3.45 o 
  -7   6  12      147.65      167.12      6.45 o 
  -6   6  12       99.89      120.34      5.47 o 
  -5   6  12        1.41        2.49      2.55 o 
  -4   6  12        2.24        0.09      2.39 o 
  -3   6  12        0.26       -2.09      2.09 o 
  -2   6  12       17.14       13.74      2.96 o 
  -1   6  12       26.19       29.46      2.70 o 
   0   6  12       17.57       14.99      2.44 o 
   1   6  12      121.33      128.35      4.17 o 
   2   6  12       10.17        8.87      1.98 o 
   3   6  12       18.36       19.45      2.26 o 
   4   6  12       83.64       76.52      3.39 o 
   5   6  12       13.45       13.68      2.16 o 
   6   6  12        0.34        0.89      2.21 o 
   7   6  12        0.26        1.03      2.24 o 
  -8   7  12        4.15        4.76      3.09 o 
  -7   7  12      110.22      121.33      7.86 o 
  -6   7  12        2.63        8.68      3.76 o 
  -5   7  12       84.28       81.45      4.75 o 
  -4   7  12        0.97       -1.46      7.68 o 
  -3   7  12        1.08       -0.60      2.86 o 
  -2   7  12       14.58       10.61      3.24 o 
  -1   7  12       52.11       41.25      3.27 o 
   0   7  12       10.36        3.60      2.29 o 
   1   7  12       15.53       13.95      2.60 o 
   2   7  12      113.53      106.58      4.77 o 
   3   7  12       72.82       71.73      3.53 o 
   4   7  12        0.16       -1.81      1.81 o 
   5   7  12        2.16        0.88      2.54 o 
  -5   8  12       13.33       13.23      3.44 o 
  -4   8  12        5.05        3.60      7.16 o 
  -3   8  12        5.70       10.74      3.78 o 
  -2   8  12        1.07        0.13      3.23 o 
  -1   8  12        7.18        9.76      3.42 o 
   0   8  12        7.46        7.33      2.75 o 
   1   8  12       13.82       12.06      2.92 o 
   2   8  12        0.51       -1.49      2.41 o 
 -13   0  13        1.46       -2.84      3.08 o 
 -11   0  13       30.53       24.58      2.59 o 
  -9   0  13       46.68       45.67      2.78 o 
  -7   0  13      102.65       99.83      3.65 o 
  -5   0  13       51.92       66.89      2.11 o 
  -3   0  13     2001.02     2028.04     26.64 o 
  -1   0  13      526.35      618.41     11.69 o 
   1   0  13      555.20      608.75     20.61 o 
   3   0  13        7.69        6.68      1.04 o 
   5   0  13       83.17       80.10      4.71 o 
   7   0  13        0.01        0.68      1.89 o 
   9   0  13        0.96        2.18      2.08 o 
 -13   1  13        2.15       -0.99      2.20 o 
 -12   1  13       15.65       22.42      2.23 o 
 -11   1  13        6.60        4.27      1.67 o 
 -10   1  13        4.23        1.78      1.34 o 
  -9   1  13       45.79       46.27      2.41 o 
  -8   1  13       16.65       21.81      1.29 o 
  -7   1  13       37.31       36.93      1.75 o 
  -6   1  13      163.17      147.66      3.13 o 
  -5   1  13       35.66       41.22      1.17 o 
  -4   1  13      314.63      285.98      3.48 o 
  -3   1  13      181.03      158.90      2.20 o 
  -2   1  13      283.58      267.38      3.42 o 
  -1   1  13      182.95      164.31      2.62 o 
   0   1  13      646.07      606.75      8.55 o 
   1   1  13        1.41        2.09      0.75 o 
   2   1  13       59.44       57.50      1.31 o 
   3   1  13       66.43       56.55      1.49 o 
   4   1  13      325.33      286.65      4.75 o 
   5   1  13      718.49      687.42     11.19 o 
   6   1  13      212.78      202.05      5.15 o 
   7   1  13      306.16      313.42      7.17 o 
   8   1  13       41.02       39.61      2.60 o 
   9   1  13        5.93        5.48      1.84 o 
  10   1  13        1.55        0.97      1.61 o 
 -12   2  13        1.79        1.97      1.85 o 
 -11   2  13        0.49       -1.63      1.63 o 
 -10   2  13      307.64      306.94     13.20 o 
  -9   2  13      172.62      154.95      3.54 o 
  -8   2  13      119.61      134.34      2.86 o 
  -7   2  13       48.02       45.39      1.30 o 
  -6   2  13       59.08       49.66      1.22 o 
  -5   2  13       13.89       10.69      0.73 o 
  -4   2  13      331.64      334.76      3.77 o 
  -3   2  13       51.39       70.88      1.35 o 
  -2   2  13        0.36        0.14      0.57 o 
  -1   2  13       74.12       78.40      1.49 o 
   0   2  13       12.84       10.39      0.78 o 
   1   2  13      707.45      712.75      9.00 o 
   2   2  13      899.82      958.99     11.92 o 
   3   2  13        0.10        0.89      0.86 o 
   4   2  13       54.75       57.12      1.81 o 
   5   2  13      260.94      271.71      5.48 o 
   6   2  13      475.49      448.42      8.10 o 
   7   2  13      149.99      133.24      4.34 o 
   8   2  13       17.62       14.47      2.22 o 
   9   2  13       72.38       84.16      3.79 o 
  10   2  13       22.09       25.21      3.22 o 
 -12   3  13        0.28        0.08      2.30 o 
 -11   3  13       12.65       12.26      2.41 o 
 -10   3  13        1.03        0.51      1.89 o 
  -9   3  13        8.57        8.58      2.93 o 
  -8   3  13      196.58      193.35      4.21 o 
  -7   3  13       16.99       16.36      1.36 o 
  -6   3  13      117.53      115.66      2.60 o 
  -5   3  13        1.63        1.49      0.76 o 
  -4   3  13      136.76      139.31      2.71 o 
  -3   3  13       20.55       20.37      0.99 o 
  -2   3  13      134.40      134.27      2.13 o 
  -1   3  13        4.83        5.73      0.72 o 
   0   3  13        0.78       -0.19      0.61 o 
   1   3  13       24.74       26.23      0.97 o 
   2   3  13       71.58       70.67      1.58 o 
   3   3  13       60.41       50.28      1.63 o 
   4   3  13      399.72      394.29      7.29 o 
   5   3  13       78.34       72.44      2.77 o 
   6   3  13        8.93        9.72      2.61 o 
   7   3  13       18.00       18.00      2.16 o 
   8   3  13       16.04       21.89      2.50 o 
   9   3  13        4.95        4.20      2.01 o 
 -11   4  13       25.66       25.88      2.88 o 
 -10   4  13       42.87       42.14      3.23 o 
  -9   4  13       28.30       30.09      2.66 o 
  -8   4  13       29.07       35.92      2.65 o 
  -7   4  13        5.76        6.11      1.50 o 
  -6   4  13      339.02      343.40      6.21 o 
  -5   4  13       86.68       77.47      3.13 o 
  -4   4  13      122.45      123.09      2.88 o 
  -3   4  13       60.78       65.69      2.12 o 
  -2   4  13       30.99       35.05      2.66 o 
  -1   4  13       16.96       20.38      1.51 o 
   0   4  13      113.33      117.78      2.58 o 
   1   4  13        9.20        6.42      1.05 o 
   2   4  13       14.72       12.74      1.69 o 
   3   4  13      618.87      623.57     10.73 o 
   4   4  13        6.21       11.86      1.71 o 
   5   4  13        7.96        5.55      1.62 o 
   6   4  13       47.53       46.12      3.69 o 
   7   4  13       43.06       43.06      2.52 o 
   8   4  13        0.22        3.31      2.05 o 
   9   4  13        0.01        1.78      2.19 o 
 -10   5  13        4.98        5.18      2.29 o 
  -9   5  13       10.88       14.21      2.47 o 
  -8   5  13      136.15      128.78      4.61 o 
  -7   5  13        0.69       -0.62      1.96 o 
  -6   5  13      365.63      379.17      7.96 o 
  -5   5  13      247.26      246.82      5.80 o 
  -4   5  13      146.39      142.18      4.21 o 
  -3   5  13       37.22       35.09      2.03 o 
  -2   5  13       50.92       46.08      2.21 o 
  -1   5  13       48.82       44.98      2.85 o 
   0   5  13       10.36        8.59      1.68 o 
   1   5  13        1.13       -1.42      1.42 o 
   2   5  13      126.49      128.23      3.87 o 
   3   5  13      190.85      193.79      4.93 o 
   4   5  13       35.57       42.34      2.55 o 
   5   5  13        0.96       -1.59      1.59 o 
   6   5  13      134.07      130.75      4.20 o 
   7   5  13        1.18        4.44      2.23 o 
   8   5  13        4.50        3.51      2.35 o 
  -9   6  13        1.99        0.42      2.82 o 
  -8   6  13        4.67        5.09      2.84 o 
  -7   6  13        0.03        1.53      2.73 o 
  -6   6  13        0.21        1.88      3.26 o 
  -5   6  13       98.15       96.70      4.74 o 
  -4   6  13        0.77       -0.10      3.17 o 
  -3   6  13        0.07       -0.50      2.17 o 
  -2   6  13       73.45       59.88      3.51 o 
  -1   6  13       23.31       16.72      2.42 o 
   0   6  13       73.39       79.66      3.87 o 
   1   6  13        9.69        8.94      1.93 o 
   2   6  13       56.03       50.24      2.83 o 
   3   6  13        0.32        1.94      1.83 o 
   4   6  13        1.78        0.72      1.80 o 
   5   6  13       14.16       16.65      2.23 o 
   6   6  13        3.94        2.26      2.28 o 
   7   6  13        0.01       -2.10      2.44 o 
  -7   7  13      135.57      147.01     13.49 o 
  -6   7  13       68.44       66.11      4.65 o 
  -5   7  13        3.27       -1.53      2.70 o 
  -4   7  13        8.19        8.23      4.48 o 
  -3   7  13       46.22       56.88      4.61 o 
  -2   7  13        0.24       -2.19      2.19 o 
  -1   7  13       23.06       20.57      3.48 o 
   0   7  13        8.34        6.06      2.45 o 
   1   7  13       10.03        8.21      2.55 o 
   2   7  13        3.86        3.97      2.43 o 
   3   7  13        0.47        1.83      2.16 o 
   4   7  13        3.44        3.55      2.34 o 
   5   7  13        3.77        8.23      2.75 o 
  -4   8  13       12.38       21.15      8.47 o 
  -3   8  13       26.10       21.14      4.09 o 
  -2   8  13        7.17        7.73      2.81 o 
  -1   8  13        3.52        2.22      2.96 o 
   0   8  13        0.95        3.93      2.60 o 
   1   8  13        2.50       -1.04      2.47 o 
 -12   0  14       11.42       12.01      3.27 o 
 -10   0  14       17.41       16.63      2.28 o 
  -8   0  14       83.66       70.34      3.88 o 
  -6   0  14     1402.88     1374.06     18.77 o 
  -4   0  14      315.08      335.68      5.97 o 
  -2   0  14      549.30      596.21      9.23 o 
   0   0  14       32.04       23.59      3.84 o 
   2   0  14       21.59       31.50      2.13 o 
   4   0  14       48.18       44.99      2.88 o 
   6   0  14      902.73      840.11     29.02 o 
   8   0  14       47.71       42.07      3.24 o 
  10   0  14        2.15        0.56      2.37 o 
 -12   1  14       18.76       19.71      2.19 o 
 -11   1  14        9.97        9.40      1.85 o 
 -10   1  14      101.97      105.27      3.72 o 
  -9   1  14       89.32       92.54      2.94 o 
  -8   1  14       12.30       10.57      1.38 o 
  -7   1  14      136.84      114.24      2.53 o 
  -6   1  14        0.14       -0.11      0.71 o 
  -5   1  14      405.09      400.73      4.68 o 
  -4   1  14      224.26      217.16      2.65 o 
  -3   1  14        1.24        1.90      0.56 o 
  -2   1  14       37.53       43.15      1.29 o 
  -1   1  14      200.56      164.74      2.69 o 
   0   1  14      264.27      269.24      4.33 o 
   1   1  14        1.69        4.04      0.81 o 
   2   1  14       87.86       89.79      1.69 o 
   3   1  14      184.75      172.67      2.86 o 
   4   1  14      183.09      189.64      3.59 o 
   5   1  14      940.58      941.18     18.37 o 
   6   1  14     1189.34     1174.10     23.18 o 
   7   1  14      474.72      482.80     10.01 o 
   8   1  14       73.80       80.77      3.55 o 
   9   1  14       79.85       61.38      3.28 o 
  10   1  14        9.37        9.03      1.91 o 
 -12   2  14        0.06        3.61      1.93 o 
 -11   2  14        8.86        4.75      1.86 o 
 -10   2  14        5.21        5.08      1.77 o 
  -9   2  14        0.99       -0.47      1.26 o 
  -8   2  14       33.83       36.32      1.82 o 
  -7   2  14       23.50       18.62      1.27 o 
  -6   2  14       43.54       45.71      1.86 o 
  -5   2  14      318.74      299.65      3.97 o 
  -4   2  14      102.91      101.93      1.79 o 
  -3   2  14      583.63      566.59      6.25 o 
  -2   2  14       67.87       61.75      1.72 o 
  -1   2  14      364.73      385.34      4.68 o 
   0   2  14       75.89       85.69      1.91 o 
   1   2  14       39.58       41.82      1.25 o 
   2   2  14      195.66      208.30      3.32 o 
   3   2  14       69.76       73.91      2.05 o 
   4   2  14        0.03        0.09      1.24 o 
   5   2  14       73.78       79.55      4.70 o 
   6   2  14       10.56       11.89      1.66 o 
   7   2  14       72.58       68.43      3.81 o 
   8   2  14        0.31        2.22      1.80 o 
   9   2  14       17.97       19.79      2.65 o 
  10   2  14       17.00       25.85      5.16 o 
 -12   3  14        0.44        3.88      2.04 o 
 -11   3  14       56.56       62.34      3.07 o 
 -10   3  14        7.30        8.99      1.89 o 
  -9   3  14      193.18      190.91      9.05 o 
  -8   3  14        0.47        0.45      1.22 o 
  -7   3  14       21.84       22.60      1.61 o 
  -6   3  14      101.03       99.39      3.10 o 
  -5   3  14       83.31       94.65      2.63 o 
  -4   3  14       15.28       17.98      1.01 o 
  -3   3  14       55.20       58.74      1.43 o 
  -2   3  14      121.72      110.12      1.90 o 
  -1   3  14       64.45       57.36      1.57 o 
   0   3  14       16.18       15.06      1.08 o 
   1   3  14       19.76       23.15      1.14 o 
   2   3  14       90.28       80.65      2.13 o 
   3   3  14       62.65       69.36      2.62 o 
   4   3  14       98.45       89.39      3.01 o 
   5   3  14        2.52        0.11      1.36 o 
   6   3  14        8.94        9.58      1.64 o 
   7   3  14       80.29       71.89      3.45 o 
   8   3  14       19.04       17.10      2.43 o 
   9   3  14        0.00       -0.83      1.92 o 
 -11   4  14       36.77       36.01      5.49 o 
 -10   4  14       10.36        2.74      2.17 o 
  -9   4  14        0.77        0.54      1.93 o 
  -8   4  14        5.65        3.60      1.96 o 
  -7   4  14      283.67      279.25      6.49 o 
  -6   4  14      292.42      289.71      6.40 o 
  -5   4  14       16.94       19.40      1.76 o 
  -4   4  14      175.88      165.95      3.53 o 
  -3   4  14       14.01       13.98      2.13 o 
  -2   4  14       33.33       35.11      1.58 o 
  -1   4  14      106.79       98.14      3.10 o 
   0   4  14      193.18      178.74      4.31 o 
   1   4  14      110.16      104.71      3.30 o 
   2   4  14      157.43      167.21      4.26 o 
   3   4  14      146.42      147.33      4.01 o 
   4   4  14      211.76      221.22      5.13 o 
   5   4  14       63.42       60.15      2.68 o 
   6   4  14       23.42       21.28      2.05 o 
   7   4  14        2.81        0.44      1.65 o 
   8   4  14        2.24        2.72      2.52 o 
 -10   5  14        1.80        2.09      2.28 o 
  -9   5  14       12.38       16.57      2.56 o 
  -8   5  14        0.15        1.31      2.02 o 
  -7   5  14       96.39       96.31      3.95 o 
  -6   5  14      148.11      159.32      4.85 o 
  -5   5  14       26.82       35.00      2.39 o 
  -4   5  14      128.04      130.15      5.93 o 
  -3   5  14       65.10       72.77      3.23 o 
  -2   5  14        0.65       -2.05      2.56 o 
  -1   5  14      216.51      196.99      4.96 o 
   0   5  14       61.77       50.58      2.59 o 
   1   5  14       96.75       98.29      3.47 o 
   2   5  14        0.56       -1.47      1.47 o 
   3   5  14      119.43      118.67      4.30 o 
   4   5  14      194.78      194.66      5.82 o 
   5   5  14        6.69        4.89      1.99 o 
   6   5  14       42.44       47.35      2.79 o 
   7   5  14       15.41       13.57      2.55 o 
  -9   6  14       14.78       15.56      4.92 o 
  -8   6  14        2.07        0.80      2.67 o 
  -7   6  14       17.87       23.66      3.33 o 
  -6   6  14      200.73      194.12      6.88 o 
  -5   6  14        2.34        0.75      2.46 o 
  -4   6  14        9.45       12.04      2.75 o 
  -3   6  14        4.32        2.86      2.30 o 
  -2   6  14        0.84       -1.88      1.88 o 
  -1   6  14        7.82        4.48      2.23 o 
   0   6  14       60.36       48.63      5.19 o 
   1   6  14       73.22       77.06      3.37 o 
   2   6  14       21.30       19.98      2.24 o 
   3   6  14        0.86        1.73      1.84 o 
   4   6  14       42.96       39.89      2.71 o 
   5   6  14        5.58        2.82      2.55 o 
   6   6  14        0.76        0.80      2.36 o 
  -7   7  14       59.24       74.76      6.75 o 
  -6   7  14        4.00        4.43      3.02 o 
  -5   7  14        0.12       -1.25      2.70 o 
  -4   7  14        0.40       -1.64      2.58 o 
  -3   7  14        5.77        8.11      2.63 o 
  -2   7  14       80.59       72.24      4.09 o 
  -1   7  14       74.96       73.81      4.16 o 
   0   7  14        3.68       -0.73      2.27 o 
   1   7  14       13.45       17.40      2.72 o 
   2   7  14        0.84        1.05      2.24 o 
   3   7  14        1.64       -0.01      2.01 o 
   4   7  14       34.21       35.42      2.86 o 
  -3   8  14        5.12        3.42      2.83 o 
  -2   8  14        1.73        0.96      2.65 o 
  -1   8  14       15.57       18.82      3.34 o 
   0   8  14        0.02       -0.78      2.54 o 
 -11   0  15        2.10       -0.12      2.53 o 
  -9   0  15      823.03      735.36     14.93 o 
  -7   0  15     1431.03     1263.64     23.37 o 
  -5   0  15       25.60       31.26      1.71 o 
  -3   0  15     1325.53     1259.04     16.96 o 
  -1   0  15       25.43       10.33      1.46 o 
   1   0  15     1064.99     1140.34     24.87 o 
   3   0  15      913.82      912.74     22.59 o 
   5   0  15      174.01      191.37     11.00 o 
   7   0  15      621.05      601.39     14.60 o 
   9   0  15       14.08       18.32      2.85 o 
 -12   1  15        8.72       11.18      2.15 o 
 -11   1  15        0.37        0.95      1.64 o 
 -10   1  15       39.65       44.97      3.22 o 
  -9   1  15        1.23        1.00      1.33 o 
  -8   1  15      101.26       85.97      2.89 o 
  -7   1  15        2.37        0.99      1.17 o 
  -6   1  15      423.48      400.86      5.57 o 
  -5   1  15       32.84       29.29      1.18 o 
  -4   1  15       12.77       15.12      0.73 o 
  -3   1  15       14.74       16.50      0.77 o 
  -2   1  15       14.09       11.16      0.89 o 
  -1   1  15      127.64      124.97      2.54 o 
   0   1  15      100.71       87.20      2.06 o 
   1   1  15       11.98       10.61      1.01 o 
   2   1  15       80.74       86.84      1.70 o 
   3   1  15       37.11       37.07      1.33 o 
   4   1  15       24.66       25.28      1.55 o 
   5   1  15      318.33      300.09      5.85 o 
   6   1  15      134.63      133.73      7.02 o 
   7   1  15      161.78      170.69      6.11 o 
   8   1  15       15.07       13.91      2.09 o 
   9   1  15        2.01        2.48      1.84 o 
 -12   2  15        6.83        5.54      2.04 o 
 -11   2  15       85.28       76.50      3.27 o 
 -10   2  15       91.20       87.32      3.57 o 
  -9   2  15       79.64       70.85      4.86 o 
  -8   2  15      121.16      120.48      3.14 o 
  -7   2  15      112.90      104.35      2.82 o 
  -6   2  15        6.66        4.92      0.87 o 
  -5   2  15        0.78       -0.59      0.59 o 
  -4   2  15        5.07        4.30      0.85 o 
  -3   2  15        0.25        0.51      0.69 o 
  -2   2  15      679.67      684.50      7.37 o 
  -1   2  15        4.89        4.87      0.76 o 
   0   2  15      165.87      175.87      3.55 o 
   1   2  15       32.79       34.43      1.40 o 
   2   2  15       61.97       73.36      1.93 o 
   3   2  15      296.87      286.68      5.54 o 
   4   2  15      259.67      263.69      5.47 o 
   5   2  15       73.80       70.02      2.64 o 
   6   2  15       11.11        8.22      1.69 o 
   7   2  15        3.47        1.62      1.80 o 
   8   2  15       19.17       22.65      2.44 o 
   9   2  15        0.63        0.02      1.86 o 
 -12   3  15       11.13       10.95      2.29 o 
 -11   3  15        1.54        3.22      2.83 o 
 -10   3  15        6.74        7.52      1.88 o 
  -9   3  15        8.21        9.09      1.56 o 
  -8   3  15       11.17       11.57      1.53 o 
  -7   3  15       68.60       72.36      2.49 o 
  -6   3  15        5.64        5.58      1.51 o 
  -5   3  15      796.52      823.87     12.35 o 
  -4   3  15      519.23      502.94      6.21 o 
  -3   3  15      488.76      479.56      5.50 o 
  -2   3  15      225.56      219.68      6.17 o 
  -1   3  15       82.09       67.67      1.75 o 
   0   3  15       70.06       65.09      2.21 o 
   1   3  15        2.61        2.65      0.98 o 
   2   3  15      134.35      122.54      2.90 o 
   3   3  15      128.71      128.80      4.44 o 
   4   3  15      389.35      368.78      7.03 o 
   5   3  15       73.51       76.04      2.89 o 
   6   3  15        9.33       10.82      2.70 o 
   7   3  15       10.23       10.83      2.15 o 
   8   3  15      128.84      135.39      4.89 o 
   9   3  15       40.15       52.47      5.30 o 
 -11   4  15        0.20        1.25      1.94 o 
 -10   4  15       16.71       14.15      2.20 o 
  -9   4  15       18.32       18.13      2.18 o 
  -8   4  15        0.16       -1.69      2.29 o 
  -7   4  15        0.14       -1.57      1.57 o 
  -6   4  15        7.09        9.11      1.73 o 
  -5   4  15      188.86      186.17      4.83 o 
  -4   4  15        6.94        7.35      1.44 o 
  -3   4  15      107.15      114.04      4.25 o 
  -2   4  15       12.87        9.40      1.52 o 
  -1   4  15        4.01        4.81      1.40 o 
   0   4  15        1.83        0.53      1.33 o 
   1   4  15        4.83        4.55      1.49 o 
   2   4  15      354.12      328.48      6.59 o 
   3   4  15       23.95       21.14      1.91 o 
   4   4  15       25.52       24.24      2.09 o 
   5   4  15       34.62       33.93      2.29 o 
   6   4  15       29.45       31.36      2.31 o 
   7   4  15        3.98        3.57      1.77 o 
   8   4  15       20.20       19.73      2.68 o 
 -10   5  15        2.03        0.89      2.57 o 
  -9   5  15       25.85       29.48      4.61 o 
  -8   5  15       71.56       78.91      6.44 o 
  -7   5  15      210.16      229.48      5.98 o 
  -6   5  15      871.99      878.99     17.39 o 
  -5   5  15       42.06       43.43      2.92 o 
  -4   5  15       17.80       17.47      2.26 o 
  -3   5  15        2.70        1.74      1.75 o 
  -2   5  15        3.64        3.53      2.14 o 
  -1   5  15       32.75       28.90      2.18 o 
   0   5  15       28.63       31.73      2.24 o 
   1   5  15        6.12        2.74      1.64 o 
   2   5  15       10.61       14.32      1.95 o 
   3   5  15       46.70       50.17      2.75 o 
   4   5  15        3.22        1.19      1.72 o 
   5   5  15       59.92       62.05      2.96 o 
   6   5  15        2.75        1.74      1.79 o 
   7   5  15        0.29        0.16      2.17 o 
  -8   6  15       14.90        9.91      3.13 o 
  -7   6  15       67.97       67.62      4.39 o 
  -6   6  15       94.00       88.12      7.04 o 
  -5   6  15       45.28       45.74      3.86 o 
  -4   6  15       25.38       22.63      2.61 o 
  -3   6  15       15.00       14.41      4.00 o 
  -2   6  15       68.19       61.20      3.62 o 
  -1   6  15        9.49        9.53      2.51 o 
   0   6  15       56.76       55.14      5.00 o 
   1   6  15       43.23       37.69      2.68 o 
   2   6  15        2.00        1.50      1.86 o 
   3   6  15        7.24        6.49      2.59 o 
   4   6  15       42.25       43.61      2.84 o 
   5   6  15       33.96       32.53      2.67 o 
  -6   7  15        2.74        2.57      2.94 o 
  -5   7  15        2.68        1.70      2.78 o 
  -4   7  15        5.45        2.79      2.28 o 
  -3   7  15       14.54       15.17      2.76 o 
  -2   7  15        0.08        1.12      2.28 o 
  -1   7  15        7.96        6.70      2.49 o 
   0   7  15        2.08        1.34      2.24 o 
   1   7  15        2.85        2.77      2.31 o 
   2   7  15        2.89        3.36      2.09 o 
   3   7  15        0.13        0.04      1.96 o 
 -12   0  16        7.09       12.96      3.47 o 
 -10   0  16       28.34       16.74      2.47 o 
  -8   0  16       40.81       54.97      3.08 o 
  -6   0  16      169.69      193.78      5.38 o 
  -4   0  16      486.79      436.01      6.60 o 
  -2   0  16      542.16      534.55      7.72 o 
   0   0  16       78.16       68.97      3.45 o 
   2   0  16      786.22      715.32     14.02 o 
   4   0  16       58.40       59.28      3.64 o 
   6   0  16      263.92      275.35      9.05 o 
   8   0  16      114.31      108.98      5.04 o 
 -12   1  16       11.21       11.46      2.11 o 
 -11   1  16        5.46        5.05      1.81 o 
 -10   1  16        1.50        0.80      1.35 o 
  -9   1  16      450.75      406.90      6.71 o 
  -8   1  16       31.74       27.08      1.75 o 
  -7   1  16      127.57      110.49      2.88 o 
  -6   1  16      121.58      108.98      2.82 o 
  -5   1  16       97.71      105.13      1.91 o 
  -4   1  16      133.77      138.30      2.02 o 
  -3   1  16       13.29       17.08      0.82 o 
  -2   1  16        0.21        0.91      0.78 o 
  -1   1  16       24.74       18.24      1.67 o 
   0   1  16      189.75      156.73      3.03 o 
   1   1  16      285.49      291.45      4.86 o 
   2   1  16        3.74        5.71      0.72 o 
   3   1  16      216.50      208.42      3.35 o 
   4   1  16       17.74       14.92      1.37 o 
   5   1  16       45.79       42.99      2.03 o 
   6   1  16      344.31      358.52      7.80 o 
   7   1  16      230.80      239.34      6.13 o 
   8   1  16       29.76       33.87      2.53 o 
   9   1  16        9.22       10.80      2.18 o 
 -12   2  16        0.31        1.01      1.98 o 
 -11   2  16       23.76       26.93      2.41 o 
 -10   2  16        9.62        9.60      1.58 o 
  -9   2  16        2.25        5.28      1.47 o 
  -8   2  16      151.36      133.16      3.34 o 
  -7   2  16       90.45       77.31      2.59 o 
  -6   2  16       82.57       80.63      2.74 o 
  -5   2  16       10.86       12.81      1.36 o 
  -4   2  16      224.25      214.19      3.04 o 
  -3   2  16       14.30       11.99      0.86 o 
  -2   2  16        6.37        8.65      0.77 o 
  -1   2  16       24.66       24.27      1.16 o 
   0   2  16       59.60       52.05      1.97 o 
   1   2  16       44.91       40.74      1.42 o 
   2   2  16      184.30      175.44      3.27 o 
   3   2  16        8.99        9.12      1.61 o 
   4   2  16        0.74       -0.68      1.29 o 
   5   2  16       18.85       16.58      1.67 o 
   6   2  16      156.72      143.63      3.95 o 
   7   2  16       51.87       51.46      2.94 o 
   8   2  16      108.43      106.73      4.24 o 
   9   2  16       11.86       15.94      3.61 o 
 -11   3  16        3.07        1.35      1.87 o 
 -10   3  16        1.79        1.58      1.79 o 
  -9   3  16        2.28        1.00      1.43 o 
  -8   3  16        9.73        9.87      1.56 o 
  -7   3  16       43.64       42.03      2.49 o 
  -6   3  16      540.71      516.10      9.02 o 
  -5   3  16      469.61      496.30      7.54 o 
  -4   3  16      207.23      195.00      4.19 o 
  -3   3  16       40.62       41.88      1.54 o 
  -2   3  16       10.88       12.71      1.17 o 
  -1   3  16        0.61        1.22      0.98 o 
   0   3  16       41.94       27.24      2.16 o 
   1   3  16        1.62        2.06      1.03 o 
   2   3  16      318.33      328.89      6.31 o 
   3   3  16       58.26       50.50      2.33 o 
   4   3  16      134.16      124.38      3.57 o 
   5   3  16       37.71       37.82      2.22 o 
   6   3  16        3.79        5.33      1.62 o 
   7   3  16      157.54      164.30      6.24 o 
   8   3  16      250.75      272.41      7.33 o 
 -11   4  16        5.52        5.50      2.16 o 
 -10   4  16        1.13        0.31      1.83 o 
  -9   4  16        8.46       11.28      2.03 o 
  -8   4  16       21.10       20.98      2.14 o 
  -7   4  16       16.51       13.31      1.94 o 
  -6   4  16       66.48       70.75      3.75 o 
  -5   4  16      295.54      287.21      5.69 o 
  -4   4  16       54.35       55.83      2.34 o 
  -3   4  16       15.37       12.12      1.81 o 
  -2   4  16       55.83       58.00      2.58 o 
  -1   4  16       17.80       19.26      1.76 o 
   0   4  16       13.92       11.58      1.67 o 
   1   4  16       62.52       59.41      2.57 o 
   2   4  16       46.59       48.60      2.47 o 
   3   4  16        0.68        0.94      1.50 o 
   4   4  16       30.60       26.61      2.15 o 
   5   4  16       46.68       45.69      2.56 o 
   6   4  16        2.07        1.68      1.70 o 
   7   4  16       13.62       15.39      2.12 o 
  -9   5  16        0.59        1.64      2.24 o 
  -8   5  16      102.15       93.85      4.86 o 
  -7   5  16       17.95       21.76      2.65 o 
  -6   5  16       64.38       64.27      3.40 o 
  -5   5  16       17.78       16.59      2.67 o 
  -4   5  16        0.82       -0.93      1.77 o 
  -3   5  16        3.53        1.57      1.81 o 
  -2   5  16        0.20       -0.32      1.78 o 
  -1   5  16       34.62       34.27      2.33 o 
   0   5  16       17.73       18.15      2.80 o 
   1   5  16        5.72        5.90      1.80 o 
   2   5  16        2.92        3.61      1.75 o 
   3   5  16      109.16      101.24      3.72 o 
   4   5  16       25.73       24.42      2.29 o 
   5   5  16        0.96       -1.66      1.66 o 
   6   5  16        0.28        1.84      1.79 o 
  -8   6  16       35.57       29.81      4.14 o 
  -7   6  16        2.34        3.77      2.63 o 
  -6   6  16       57.82       56.04      3.58 o 
  -5   6  16       15.68       14.49      2.66 o 
  -4   6  16        0.90        3.56      2.13 o 
  -3   6  16        8.70        5.29      2.51 o 
  -2   6  16       28.22       26.22      4.56 o 
  -1   6  16       15.22       12.08      2.39 o 
   0   6  16       18.69       20.40      2.27 o 
   1   6  16       27.15       28.15      2.47 o 
   2   6  16       21.49       22.55      2.38 o 
   3   6  16       15.80       15.10      2.23 o 
   4   6  16       67.76       72.67      3.47 o 
   5   6  16        3.69        4.76      2.08 o 
  -6   7  16        0.03        0.11      2.38 o 
  -5   7  16        0.00       -0.18      2.37 o 
  -4   7  16        0.02        0.11      2.35 o 
  -3   7  16       20.48       18.21      2.96 o 
  -2   7  16       73.37       74.25      5.15 o 
  -1   7  16       23.19       29.50      3.14 o 
   0   7  16       16.84       16.49      2.84 o 
   1   7  16        3.78        1.52      2.36 o 
   2   7  16        0.00       -1.90      1.90 o 
 -11   0  17      172.97      188.36      6.25 o 
  -9   0  17      381.61      325.24      9.16 o 
  -7   0  17       24.63       15.69      2.04 o 
  -5   0  17       88.57       78.89      2.11 o 
  -3   0  17      257.47      256.84      4.33 o 
  -1   0  17      527.11      523.52     12.61 o 
   1   0  17     1501.62     1544.44     69.87 o 
   3   0  17       17.07       20.96      1.35 o 
   5   0  17      139.66      133.30      4.83 o 
   7   0  17        4.98        4.71      2.02 o 
   9   0  17        0.61        1.11      2.26 o 
 -12   1  17        0.71        2.09      1.91 o 
 -11   1  17        6.59        3.76      2.41 o 
 -10   1  17       23.37       25.77      1.90 o 
  -9   1  17        3.04        1.14      1.37 o 
  -8   1  17       18.98       13.10      1.52 o 
  -7   1  17        1.06        0.73      1.17 o 
  -6   1  17        1.80        1.80      1.20 o 
  -5   1  17      611.09      574.58      7.42 o 
  -4   1  17      152.79      144.78      2.15 o 
  -3   1  17     1214.67     1148.93     11.13 o 
  -2   1  17      310.88      284.22      4.22 o 
  -1   1  17      259.45      234.04      4.06 o 
   0   1  17      324.56      330.15      5.31 o 
   1   1  17      101.27       78.95      2.19 o 
   2   1  17       14.72       15.12      0.84 o 
   3   1  17       20.18       16.52      1.09 o 
   4   1  17       55.96       53.45      2.15 o 
   5   1  17       87.70       85.79      2.84 o 
   6   1  17       42.23       49.89      2.64 o 
   7   1  17        1.59        4.26      1.69 o 
   8   1  17        1.55        1.55      1.73 o 
   9   1  17        2.20        3.44      1.71 o 
 -11   2  17        8.45        9.81      3.06 o 
 -10   2  17        0.32        1.06      1.42 o 
  -9   2  17       54.35       56.95      3.28 o 
  -8   2  17      241.10      224.02      4.50 o 
  -7   2  17       49.27       39.56      1.93 o 
  -6   2  17      227.62      209.40      4.16 o 
  -5   2  17      122.39      105.26      2.86 o 
  -4   2  17      185.70      165.89      2.82 o 
  -3   2  17      582.45      589.26      6.61 o 
  -2   2  17      168.56      192.35      2.75 o 
  -1   2  17       23.08       22.74      1.15 o 
   0   2  17       21.31       27.35      2.49 o 
   1   2  17       65.23       66.06      2.51 o 
   2   2  17       36.57       44.13      1.60 o 
   3   2  17       38.09       41.41      2.25 o 
   4   2  17        3.07        0.81      1.23 o 
   5   2  17       11.83       11.42      1.57 o 
   6   2  17       26.85       29.46      2.11 o 
   7   2  17       79.49       81.59      3.66 o 
   8   2  17       52.62       54.35      3.14 o 
 -11   3  17        1.06        0.44      1.92 o 
 -10   3  17        0.00       -0.79      1.74 o 
  -9   3  17       16.76       18.77      2.05 o 
  -8   3  17        0.03       -0.09      1.39 o 
  -7   3  17       63.78       66.65      2.69 o 
  -6   3  17      717.58      708.30     11.11 o 
  -5   3  17      570.03      602.89      8.85 o 
  -4   3  17      142.23      139.78      3.27 o 
  -3   3  17       48.52       57.30      2.01 o 
  -2   3  17        4.41        5.88      1.30 o 
  -1   3  17       44.78       49.92      1.83 o 
   0   3  17       43.35       40.39      1.66 o 
   1   3  17        3.30        6.10      1.40 o 
   2   3  17        5.67        5.00      1.40 o 
   3   3  17       19.80       16.94      2.18 o 
   4   3  17       19.11       17.78      1.78 o 
   5   3  17        0.36        2.35      1.47 o 
   6   3  17      182.18      180.07      5.69 o 
   7   3  17       15.55       18.83      2.44 o 
   8   3  17       71.19       75.64      3.83 o 
 -10   4  17        0.00       -1.82      1.82 o 
  -9   4  17        6.33        3.23      1.84 o 
  -8   4  17        1.22       -1.73      1.73 o 
  -7   4  17      233.91      223.39      5.16 o 
  -6   4  17       88.94       94.02      3.28 o 
  -5   4  17       61.00       54.37      3.17 o 
  -4   4  17       27.22       21.52      2.15 o 
  -3   4  17       56.73       57.90      3.62 o 
  -2   4  17      103.48       88.07      2.93 o 
  -1   4  17       29.03       20.72      1.84 o 
   0   4  17       94.82       85.54      3.08 o 
   1   4  17       19.37       17.19      1.87 o 
   2   4  17       45.56       42.10      2.61 o 
   3   4  17       18.39       13.68      1.80 o 
   4   4  17       17.71       14.12      1.94 o 
   5   4  17        1.05        1.11      1.61 o 
   6   4  17        7.51        9.31      1.94 o 
   7   4  17       15.02        9.01      2.33 o 
  -9   5  17        7.47        6.94      2.40 o 
  -8   5  17        9.84       11.89      2.39 o 
  -7   5  17       18.26       16.97      2.57 o 
  -6   5  17       45.79       49.33      5.59 o 
  -5   5  17        1.73       -0.06      1.89 o 
  -4   5  17       41.57       37.09      3.29 o 
  -3   5  17        0.04        1.49      1.92 o 
  -2   5  17      121.77      105.39      4.30 o 
  -1   5  17       14.23       15.84      1.95 o 
   0   5  17       31.43       29.10      2.34 o 
   1   5  17        4.69        4.07      1.85 o 
   2   5  17        4.06        5.33      1.89 o 
   3   5  17       37.79       40.25      2.63 o 
   4   5  17        0.15       -1.60      1.60 o 
   5   5  17       15.80       12.51      2.12 o 
   6   5  17       19.26       22.51      2.73 o 
  -7   6  17        0.02       -0.79      2.39 o 
  -6   6  17        0.13       -2.03      2.14 o 
  -5   6  17        7.90        7.02      2.36 o 
  -4   6  17       24.19       24.30      2.90 o 
  -3   6  17       22.04       27.58      2.99 o 
  -2   6  17       89.13       85.63      6.56 o 
  -1   6  17       17.18       15.74      2.54 o 
   0   6  17        2.68        2.41      1.87 o 
   1   6  17       17.90       21.23      3.43 o 
   2   6  17       34.32       31.23      2.65 o 
   3   6  17       23.77       20.30      4.15 o 
   4   6  17        1.92        0.86      2.38 o 
  -5   7  17       27.61       23.38      3.03 o 
  -4   7  17        0.16        1.05      2.52 o 
  -3   7  17        0.38        2.54      2.51 o 
  -2   7  17       29.16       28.81      3.79 o 
  -1   7  17       44.60       36.96      3.42 o 
   0   7  17        4.52        8.64      2.60 o 
   1   7  17        7.30        8.03      2.63 o 
 -12   0  18       36.87       55.85      7.48 o 
 -10   0  18       34.32       35.20      3.07 o 
  -8   0  18        1.76        0.82      1.86 o 
  -6   0  18        6.47        5.41      5.27 o 
  -4   0  18      189.69      189.74      3.64 o 
  -2   0  18       96.69       92.55      3.42 o 
   0   0  18       93.34       98.14      4.42 o 
   2   0  18       70.94       63.31      2.49 o 
   4   0  18        3.70        3.14      1.52 o 
   6   0  18        3.40        5.39      1.92 o 
   8   0  18       16.10       19.02      2.86 o 
 -11   1  18        0.11       -0.77      1.46 o 
 -10   1  18       13.10       10.58      1.71 o 
  -9   1  18       60.19       58.37      2.99 o 
  -8   1  18      142.20      119.72      3.24 o 
  -7   1  18       21.19       17.39      1.87 o 
  -6   1  18        0.50       -1.74      1.74 o 
  -5   1  18     1432.03     1401.27     16.48 o 
  -4   1  18     1450.62     1465.17     14.88 o 
  -3   1  18        5.93        2.95      0.70 o 
  -2   1  18       20.64       25.09      1.27 o 
  -1   1  18       24.14       28.08      1.35 o 
   0   1  18        0.09       -0.85      0.89 o 
   1   1  18        0.38        4.50      1.05 o 
   2   1  18        8.74        7.78      0.82 o 
   3   1  18      105.66      113.00      2.93 o 
   4   1  18        2.41        3.41      1.45 o 
   5   1  18       26.55       33.16      1.96 o 
   6   1  18        2.81        3.46      1.54 o 
   7   1  18       61.75       66.54      3.19 o 
   8   1  18       25.86       26.20      2.19 o 
 -11   2  18       15.27       15.30      2.19 o 
 -10   2  18       16.32       14.19      1.75 o 
  -9   2  18        0.82        0.99      1.39 o 
  -8   2  18       32.38       31.04      1.97 o 
  -7   2  18        6.70       12.60      1.53 o 
  -6   2  18        0.40       -1.24      1.24 o 
  -5   2  18      634.95      657.96     10.31 o 
  -4   2  18      195.47      189.55      3.46 o 
  -3   2  18        1.55        3.62      0.90 o 
  -2   2  18        0.01       -0.77      0.77 o 
  -1   2  18      281.63      297.42      5.98 o 
   0   2  18       92.56       96.93      3.58 o 
   1   2  18       90.54       93.16      2.14 o 
   2   2  18       36.70       38.69      1.56 o 
   3   2  18       38.85       33.24      2.08 o 
   4   2  18        1.60        0.25      1.23 o 
   5   2  18        5.02        7.04      1.53 o 
   6   2  18      126.94      127.68      3.82 o 
   7   2  18       16.03       18.09      2.25 o 
   8   2  18        0.35        1.11      1.86 o 
 -11   3  18        1.13        1.64      1.94 o 
 -10   3  18        3.95        2.98      1.82 o 
  -9   3  18       13.50       12.19      1.79 o 
  -8   3  18       27.59       27.45      1.95 o 
  -7   3  18       20.92       22.60      1.79 o 
  -6   3  18        2.31        2.62      1.35 o 
  -5   3  18       48.13       53.78      2.19 o 
  -4   3  18       97.26      101.34      2.82 o 
  -3   3  18      200.34      186.15      3.67 o 
  -2   3  18       15.66       13.79      1.73 o 
  -1   3  18        5.60        8.31      1.13 o 
   0   3  18       44.64       40.24      2.60 o 
   1   3  18       84.56       81.95      4.85 o 
   2   3  18       18.12       21.97      2.93 o 
   3   3  18       29.81       23.09      2.13 o 
   4   3  18        4.19        4.61      1.69 o 
   5   3  18        7.47        7.03      2.58 o 
   6   3  18       41.08       34.98      2.36 o 
   7   3  18       19.18       22.71      3.65 o 
 -10   4  18       22.15       26.94      2.55 o 
  -9   4  18        0.29       -0.42      1.83 o 
  -8   4  18       48.49       38.69      2.54 o 
  -7   4  18        0.86        3.10      1.71 o 
  -6   4  18       89.92       90.83      3.29 o 
  -5   4  18       16.05       12.25      2.53 o 
  -4   4  18        0.36       -0.63      1.66 o 
  -3   4  18       41.69       35.13      2.34 o 
  -2   4  18       30.17       34.23      2.13 o 
  -1   4  18      159.93      157.47      4.20 o 
   0   4  18      146.49      119.62      3.66 o 
   1   4  18       14.65       16.50      1.85 o 
   2   4  18       33.38       32.81      2.23 o 
   3   4  18       13.37       11.06      1.83 o 
   4   4  18        0.00       -1.39      1.57 o 
   5   4  18        0.06        1.50      1.64 o 
   6   4  18        0.01       -0.16      1.77 o 
  -9   5  18        3.75        6.05      2.45 o 
  -8   5  18        1.53        1.86      2.23 o 
  -7   5  18       29.42       33.83      3.05 o 
  -6   5  18      105.84      115.80      4.46 o 
  -5   5  18        0.15        2.66      1.99 o 
  -4   5  18       11.29       10.48      2.55 o 
  -3   5  18        7.81       11.52      3.19 o 
  -2   5  18       53.92       49.43      3.08 o 
  -1   5  18       49.68       43.62      2.67 o 
   0   5  18       56.80       50.39      3.49 o 
   1   5  18        3.78        4.36      1.85 o 
   2   5  18        0.44        1.61      1.72 o 
   3   5  18        4.44        4.60      1.89 o 
   4   5  18        0.08        0.52      1.74 o 
   5   5  18        0.30       -0.34      3.07 o 
  -7   6  18        0.69       -0.86      2.17 o 
  -6   6  18       25.46       26.63      2.99 o 
  -5   6  18       14.69       12.53      2.48 o 
  -4   6  18        0.94       -0.60      2.07 o 
  -3   6  18        0.25        1.17      2.49 o 
  -2   6  18       41.10       40.19      3.27 o 
  -1   6  18       22.97       25.86      2.91 o 
   0   6  18       42.77       41.66      2.83 o 
   1   6  18        0.07        0.89      1.86 o 
   2   6  18        0.29        0.34      2.17 o 
   3   6  18        9.57        7.37      2.16 o 
  -3   7  18        1.69        4.66      2.64 o 
  -2   7  18       10.42       10.03      2.80 o 
  -1   7  18        3.85        0.82      2.47 o 
   0   7  18        4.48        3.71      2.56 o 
 -11   0  19       35.30       39.16      5.44 o 
  -9   0  19       47.54       42.81      3.10 o 
  -7   0  19       96.41       83.11      3.78 o 
  -5   0  19      103.06      105.89      5.79 o 
  -3   0  19      811.88      796.08     11.36 o 
  -1   0  19       93.30       77.44      3.90 o 
   1   0  19      188.05      192.24      5.64 o 
   3   0  19        1.54        1.32      1.28 o 
   5   0  19        7.81       12.84      2.12 o 
   7   0  19       16.89       18.86      2.74 o 
 -11   1  19        0.00       -1.47      1.47 o 
 -10   1  19        2.75        0.10      1.48 o 
  -9   1  19       12.62       15.07      1.93 o 
  -8   1  19       10.12        8.80      1.52 o 
  -7   1  19        8.36        3.51      1.33 o 
  -6   1  19        3.30        2.38      1.77 o 
  -5   1  19      853.10      836.99     10.45 o 
  -4   1  19       73.42       61.33      1.82 o 
  -3   1  19     1002.10      967.01     10.17 o 
  -2   1  19      764.05      710.38      8.81 o 
  -1   1  19      150.67      135.04      3.99 o 
   0   1  19      223.73      247.84      4.43 o 
   1   1  19       31.01       26.65      1.75 o 
   2   1  19       80.88       66.43      1.70 o 
   3   1  19       10.17        9.46      1.25 o 
   4   1  19        7.07        9.15      1.75 o 
   5   1  19        0.60        0.40      1.28 o 
   6   1  19       12.82       13.73      3.24 o 
   7   1  19        5.46        6.81      1.63 o 
 -11   2  19       12.04       10.53      2.14 o 
 -10   2  19       11.60       17.57      1.88 o 
  -9   2  19       25.44       26.22      1.96 o 
  -8   2  19       61.79       55.68      2.36 o 
  -7   2  19       36.58       36.30      2.10 o 
  -6   2  19      157.69      146.46      3.49 o 
  -5   2  19      172.24      170.28      3.72 o 
  -4   2  19       39.26       28.92      1.50 o 
  -3   2  19       12.92       12.26      1.41 o 
  -2   2  19       77.53       78.20      2.06 o 
  -1   2  19      544.72      505.35      9.07 o 
   0   2  19       48.99       45.81      2.34 o 
   1   2  19      236.45      198.16      4.23 o 
   2   2  19       33.61       42.27      2.83 o 
   3   2  19      184.38      174.49      4.04 o 
   4   2  19       27.82       32.48      1.98 o 
   5   2  19       14.60       16.12      3.27 o 
   6   2  19        0.67        0.30      1.62 o 
   7   2  19        6.34        4.51      1.92 o 
 -10   3  19        0.37       -1.11      1.80 o 
  -9   3  19       21.64       20.88      1.96 o 
  -8   3  19        0.62       -1.15      1.46 o 
  -7   3  19        2.35        1.42      1.38 o 
  -6   3  19       71.57       67.97      2.54 o 
  -5   3  19       35.94       38.82      1.98 o 
  -4   3  19        4.76        6.47      1.36 o 
  -3   3  19       19.66       22.18      2.03 o 
  -2   3  19      276.66      268.72      5.48 o 
  -1   3  19        1.13       -1.02      1.23 o 
   0   3  19      125.45      129.60      3.65 o 
   1   3  19      162.25      163.64      4.10 o 
   2   3  19       50.24       57.17      2.49 o 
   3   3  19        0.02        0.15      1.41 o 
   4   3  19       28.63       33.74      2.16 o 
   5   3  19       20.21       21.86      2.07 o 
   6   3  19       58.29       67.95      4.07 o 
   7   3  19        6.20        9.64      2.26 o 
  -9   4  19        0.04       -0.81      1.85 o 
  -8   4  19       63.19       62.72      3.13 o 
  -7   4  19       83.60       75.21      3.55 o 
  -6   4  19       46.87       43.59      3.06 o 
  -5   4  19        7.67        9.70      2.01 o 
  -4   4  19        0.06       -1.30      1.58 o 
  -3   4  19        8.02        8.76      2.28 o 
  -2   4  19       85.78       74.94      3.01 o 
  -1   4  19        9.75        8.36      1.71 o 
   0   4  19       16.05       10.53      1.79 o 
   1   4  19        0.23        0.00      1.58 o 
   2   4  19       10.96        7.16      1.73 o 
   3   4  19        9.98        9.28      1.85 o 
   4   4  19       20.47       24.47      2.22 o 
   5   4  19        2.37        3.68      1.75 o 
   6   4  19        0.00       -1.72      1.72 o 
  -8   5  19        0.36        0.37      2.99 o 
  -7   5  19       25.49       26.27      2.81 o 
  -6   5  19       36.63       38.31      3.02 o 
  -5   5  19        8.21        6.00      2.10 o 
  -4   5  19       54.60       53.13      3.55 o 
  -3   5  19        1.98        2.31      1.99 o 
  -2   5  19        0.18        2.30      1.76 o 
  -1   5  19      159.90      144.63      4.44 o 
   0   5  19        0.44        1.60      1.80 o 
   1   5  19       48.70       52.79      2.88 o 
   2   5  19        6.22        6.17      1.97 o 
   3   5  19        3.44        2.67      1.87 o 
   4   5  19        6.65        7.80      2.05 o 
  -6   6  19       18.24       14.54      2.68 o 
  -5   6  19        5.19        3.30      2.25 o 
  -4   6  19       10.64       11.42      2.50 o 
  -3   6  19        2.83        2.66      3.60 o 
  -2   6  19       17.52       18.70      2.80 o 
  -1   6  19        4.75        3.75      2.30 o 
   0   6  19        5.60        3.70      2.08 o 
   1   6  19        4.20        5.09      2.09 o 
   2   6  19        3.93        7.75      2.19 o 
 -10   0  20        9.21        7.05      2.35 o 
  -8   0  20      113.31      115.87      5.77 o 
  -6   0  20      118.12      112.74      4.22 o 
  -4   0  20     2066.18     2100.69     31.66 o 
  -2   0  20       76.01       65.67      2.57 o 
   0   0  20       33.83       49.17      3.41 o 
   2   0  20        1.56        4.27      1.29 o 
   4   0  20       77.25       62.28      3.29 o 
   6   0  20        0.76       -0.38      1.90 o 
 -11   1  20        0.48        0.69      1.62 o 
 -10   1  20       19.23       23.14      2.32 o 
  -9   1  20        1.08        1.37      1.69 o 
  -8   1  20        2.00        2.16      1.40 o 
  -7   1  20       16.52       13.15      1.57 o 
  -6   1  20        0.10        0.40      1.37 o 
  -5   1  20        4.58        0.18      1.20 o 
  -4   1  20      565.16      578.72      7.05 o 
  -3   1  20     1401.13     1434.12     14.67 o 
  -2   1  20        0.02       -1.55      1.55 o 
  -1   1  20       72.25       73.69      3.00 o 
   0   1  20        0.01       -1.20      1.20 o 
   1   1  20      158.31      145.80      3.77 o 
   2   1  20      111.71      110.01      2.67 o 
   3   1  20       29.90       35.16      1.77 o 
   4   1  20        4.45        6.64      1.39 o 
   5   1  20        0.10        0.77      1.43 o 
   6   1  20        0.00        0.44      1.36 o 
   7   1  20       11.60        8.04      1.75 o 
 -10   2  20        0.92        0.48      1.53 o 
  -9   2  20       11.17       15.43      1.76 o 
  -8   2  20        0.00       -1.34      1.34 o 
  -7   2  20        6.40        3.81      1.42 o 
  -6   2  20        0.88        1.33      1.30 o 
  -5   2  20       25.11       25.14      1.72 o 
  -4   2  20        7.64        3.71      1.29 o 
  -3   2  20       51.29       56.68      1.92 o 
  -2   2  20      527.32      509.19      9.72 o 
  -1   2  20       46.31       46.10      2.56 o 
   0   2  20        5.87        4.53      1.57 o 
   1   2  20      289.30      271.22      4.53 o 
   2   2  20       42.14       39.05      2.82 o 
   3   2  20        0.23       -0.56      1.21 o 
   4   2  20        1.87        1.49      1.66 o 
   5   2  20        0.23        1.21      1.55 o 
   6   2  20        2.95        3.52      1.80 o 
   7   2  20        0.82        1.10      1.83 o 
 -10   3  20        6.81        9.69      2.08 o 
  -9   3  20       38.28       34.49      3.52 o 
  -8   3  20       45.97       51.86      2.73 o 
  -7   3  20       22.67       21.82      1.86 o 
  -6   3  20       19.30       20.49      1.85 o 
  -5   3  20      109.38      107.52      3.35 o 
  -4   3  20        4.95        2.62      1.17 o 
  -3   3  20       55.39       63.15      2.44 o 
  -2   3  20      166.96      165.73      4.64 o 
  -1   3  20       18.11       10.73      1.55 o 
   0   3  20      327.35      294.18      5.92 o 
   1   3  20       67.08       53.23      2.47 o 
   2   3  20       11.20        6.58      2.50 o 
   3   3  20        6.54        5.75      1.60 o 
   4   3  20       14.25       12.88      1.82 o 
   5   3  20        2.11        2.12      2.12 o 
   6   3  20       20.91       26.44      2.33 o 
  -9   4  20        1.73       -1.29      2.03 o 
  -8   4  20        1.92       -0.79      1.91 o 
  -7   4  20       27.30       28.99      2.60 o 
  -6   4  20       26.34       23.76      2.41 o 
  -5   4  20      136.75      139.59      5.90 o 
  -4   4  20        0.90       -1.17      2.12 o 
  -3   4  20        8.93        6.57      1.61 o 
  -2   4  20        0.13        1.11      1.59 o 
  -1   4  20        4.13        2.16      1.63 o 
   0   4  20      146.56      156.33      4.93 o 
   1   4  20       98.39      101.71      4.47 o 
   2   4  20        0.82        1.68      1.66 o 
   3   4  20       14.14       18.23      2.06 o 
   4   4  20       13.98       17.38      3.08 o 
   5   4  20        1.98        0.96      1.72 o 
  -7   5  20        4.71        2.34      2.22 o 
  -6   5  20        2.22        1.45      2.11 o 
  -5   5  20       13.07       17.63      2.48 o 
  -4   5  20       34.01       36.19      2.86 o 
  -3   5  20       15.09       25.04      3.64 o 
  -2   5  20       82.73       81.76      4.67 o 
  -1   5  20        0.04        0.17      1.82 o 
   0   5  20       51.16       55.02      4.18 o 
   1   5  20       29.76       30.75      2.53 o 
   2   5  20       17.71       19.84      2.27 o 
   3   5  20       12.93       12.99      2.54 o 
   4   5  20       19.14       26.11      2.54 o 
  -5   6  20        8.77        9.29      2.60 o 
  -4   6  20        0.43       -2.04      2.04 o 
  -3   6  20        8.46        9.26      2.96 o 
  -2   6  20       20.75       25.65      3.04 o 
  -1   6  20       91.03       97.11      4.57 o 
   0   6  20       26.83       31.41      2.76 o 
   1   6  20        1.16       -1.88      1.88 o 
  -9   0  21        0.00        1.54      2.09 o 
  -7   0  21       91.06      100.18      4.75 o 
  -5   0  21      142.43      134.15      4.54 o 
  -3   0  21      316.72      276.60      5.62 o 
  -1   0  21      601.93      624.36     15.26 o 
   1   0  21      368.08      369.63      8.53 o 
   3   0  21      152.80      152.76      4.57 o 
   5   0  21       24.54       23.61      2.58 o 
 -10   1  21        2.32       -0.30      1.52 o 
  -9   1  21        0.52        0.37      1.78 o 
  -8   1  21        0.02       -1.09      1.37 o 
  -7   1  21        5.15        3.29      1.42 o 
  -6   1  21        7.79        4.43      1.62 o 
  -5   1  21       95.92       94.47      2.74 o 
  -4   1  21        1.78        3.49      1.36 o 
  -3   1  21       22.90       21.00      1.53 o 
  -2   1  21       87.62      102.31      2.80 o 
  -1   1  21      172.74      167.19      3.64 o 
   0   1  21       27.20       25.92      1.59 o 
   1   1  21       71.57       67.55      2.67 o 
   2   1  21        0.15       -1.22      1.22 o 
   3   1  21       17.94       20.14      1.98 o 
   4   1  21       23.18       25.91      1.68 o 
   5   1  21        7.22        7.91      1.53 o 
   6   1  21       33.91       39.67      2.30 o 
 -10   2  21        0.63        2.61      1.58 o 
  -9   2  21        7.97       10.32      1.73 o 
  -8   2  21       29.12       22.27      1.94 o 
  -7   2  21        4.79        3.37      1.46 o 
  -6   2  21        3.52        1.27      1.35 o 
  -5   2  21       10.98        9.07      1.45 o 
  -4   2  21       15.37       20.07      1.43 o 
  -3   2  21        5.91       11.85      1.67 o 
  -2   2  21      172.48      179.42      3.70 o 
  -1   2  21        6.57       13.96      1.84 o 
   0   2  21       44.05       34.19      2.24 o 
   1   2  21       18.87       13.32      2.09 o 
   2   2  21       79.62       86.02      2.78 o 
   3   2  21        2.99        1.91      1.35 o 
   4   2  21       10.73       13.93      1.69 o 
   5   2  21        1.01       -0.17      1.50 o 
   6   2  21       10.25       16.91      2.28 o 
  -9   3  21        0.38        0.34      1.62 o 
  -8   3  21        1.24        0.71      1.55 o 
  -7   3  21       14.84       17.97      1.82 o 
  -6   3  21       19.13       26.60      1.94 o 
  -5   3  21       45.08       50.97      3.05 o 
  -4   3  21      305.44      298.81      4.92 o 
  -3   3  21      138.51      154.55      3.92 o 
  -2   3  21      720.00      710.20     13.90 o 
  -1   3  21      280.59      260.83      5.54 o 
   0   3  21       13.35       12.21      1.68 o 
   1   3  21       10.00       17.85      1.81 o 
   2   3  21       29.63       31.43      2.32 o 
   3   3  21        0.17        0.39      1.45 o 
   4   3  21       15.18       18.92      1.98 o 
   5   3  21        7.95        8.15      1.84 o 
  -8   4  21        8.75        6.26      2.29 o 
  -7   4  21        0.07        1.67      2.04 o 
  -6   4  21        0.72       -0.05      1.88 o 
  -5   4  21        1.20        4.26      1.95 o 
  -4   4  21        3.76        5.17      1.85 o 
  -3   4  21        1.92        0.11      1.57 o 
  -2   4  21       28.92       28.78      2.25 o 
  -1   4  21        3.17        4.22      1.78 o 
   0   4  21       22.96       27.92      2.28 o 
   1   4  21        0.17        1.79      1.69 o 
   2   4  21        0.29        0.64      1.65 o 
   3   4  21       10.68        9.64      1.93 o 
   4   4  21       17.16       20.32      3.46 o 
  -7   5  21       24.32       27.94      2.91 o 
  -6   5  21        1.77        3.16      2.15 o 
  -5   5  21       12.66       11.63      2.29 o 
  -4   5  21        9.69       14.75      2.30 o 
  -3   5  21        0.01        0.54      2.09 o 
  -2   5  21       45.96       53.26      2.98 o 
  -1   5  21       50.18       48.53      2.85 o 
   0   5  21       16.27       18.75      2.29 o 
   1   5  21       34.24       34.88      2.65 o 
   2   5  21       28.37       28.21      3.70 o 
   3   5  21       36.34       50.17      3.03 o 
  -3   6  21       12.13       12.63      3.99 o 
  -2   6  21        0.05        0.83      2.35 o 
  -1   6  21        0.03        0.23      2.24 o 
 -10   0  22       17.82       15.53      2.79 o 
  -8   0  22        4.10        5.06      2.16 o 
  -6   0  22        0.36        0.68      1.82 o 
  -4   0  22       17.90       13.14      1.92 o 
  -2   0  22       49.69       55.05      2.47 o 
   0   0  22        3.69        7.78      1.21 o 
   2   0  22       92.26       80.24      4.51 o 
   4   0  22       13.02       10.28      2.13 o 
   6   0  22       51.16       70.72      4.11 o 
 -10   1  22        0.06       -0.45      1.55 o 
  -9   1  22       14.96       14.47      2.10 o 
  -8   1  22        7.02        9.80      1.64 o 
  -7   1  22       18.92       15.83      1.69 o 
  -6   1  22        9.76        8.49      1.46 o 
  -5   1  22        4.47        6.48      1.34 o 
  -4   1  22      203.11      195.66      3.56 o 
  -3   1  22        8.86       11.68      1.04 o 
  -2   1  22       68.12       75.43      3.79 o 
  -1   1  22       61.58       53.61      2.14 o 
   0   1  22       49.76       45.05      2.03 o 
   1   1  22      194.42      172.53      3.93 o 
   2   1  22      334.38      317.09      5.11 o 
   3   1  22       48.31       63.20      2.24 o 
   4   1  22        4.83        7.79      1.40 o 
   5   1  22       12.38       18.77      1.81 o 
   6   1  22        6.01        6.21      1.79 o 
  -9   2  22        0.89       -1.52      1.52 o 
  -8   2  22        0.00        0.09      1.51 o 
  -7   2  22       53.90       62.12      2.87 o 
  -6   2  22        0.44       -1.28      1.28 o 
  -5   2  22        0.94        1.75      1.31 o 
  -4   2  22      512.50      518.38      7.22 o 
  -3   2  22      211.60      218.96      7.85 o 
  -2   2  22       39.16       34.97      1.77 o 
  -1   2  22        0.49        0.27      1.68 o 
   0   2  22      108.60      115.76      6.12 o 
   1   2  22        0.66        2.13      1.79 o 
   2   2  22        0.95       -0.08      1.45 o 
   3   2  22        0.50        0.37      1.34 o 
   4   2  22       31.62       38.91      2.23 o 
   5   2  22        3.99        2.15      1.61 o 
  -9   3  22        0.09        0.97      1.68 o 
  -8   3  22       41.75       66.57      2.75 o 
  -7   3  22       12.16       18.16      1.83 o 
  -6   3  22        6.07        6.74      1.58 o 
  -5   3  22       15.73       15.43      1.83 o 
  -4   3  22        1.80        3.03      1.64 o 
  -3   3  22      143.69      144.94      5.66 o 
  -2   3  22      283.46      301.08      6.14 o 
  -1   3  22        0.06       -1.37      1.37 o 
   0   3  22        9.14        9.66      1.64 o 
   1   3  22       19.97       21.76      2.38 o 
   2   3  22       24.22       20.54      1.94 o 
   3   3  22       34.15       38.31      2.32 o 
   4   3  22       57.66       65.85      2.97 o 
  -8   4  22        0.47        1.00      2.04 o 
  -7   4  22        0.56        1.96      2.01 o 
  -6   4  22        0.65        2.33      1.90 o 
  -5   4  22        5.50        6.38      2.02 o 
  -4   4  22        5.47        2.14      2.34 o 
  -3   4  22        2.38        4.45      1.81 o 
  -2   4  22       34.87       36.01      2.44 o 
  -1   4  22      272.57      281.10      6.22 o 
   0   4  22       26.42       32.90      2.39 o 
   1   4  22        8.07        6.63      1.85 o 
   2   4  22        1.41        0.01      1.65 o 
   3   4  22        0.26       -0.38      1.70 o 
  -6   5  22        7.42        6.96      2.29 o 
  -5   5  22        3.59        2.13      2.15 o 
  -4   5  22        0.12       -1.91      1.91 o 
  -3   5  22       25.70       27.53      2.87 o 
  -2   5  22       32.63       36.84      3.17 o 
  -1   5  22       17.50       18.70      2.31 o 
   0   5  22       64.10       65.75      3.28 o 
   1   5  22       39.73       45.36      3.16 o 
  -9   0  23       87.56      104.22      4.79 o 
  -7   0  23        5.77        5.72      2.10 o 
  -5   0  23        0.20        1.21      1.77 o 
  -3   0  23       50.23       54.50      2.46 o 
  -1   0  23       27.75       33.92      2.03 o 
   1   0  23      188.67      181.34      7.76 o 
   3   0  23      102.65      108.52      5.21 o 
   5   0  23        0.04        0.19      1.94 o 
  -9   1  23        1.22        2.09      1.86 o 
  -8   1  23       16.26       16.61      1.85 o 
  -7   1  23        3.49        1.39      1.94 o 
  -6   1  23       11.15       10.98      1.54 o 
  -5   1  23        5.59        5.96      1.38 o 
  -4   1  23        8.83        8.25      1.35 o 
  -3   1  23       12.56       12.43      1.12 o 
  -2   1  23       43.97       34.24      2.54 o 
  -1   1  23        6.02        4.12      1.29 o 
   0   1  23        7.48        8.03      1.43 o 
   1   1  23        5.18        4.17      1.37 o 
   2   1  23        5.62        4.75      1.12 o 
   3   1  23        1.65        0.14      1.26 o 
   4   1  23       24.78       30.15      1.85 o 
   5   1  23        0.59       -0.05      1.40 o 
  -9   2  23        2.37        0.06      1.66 o 
  -8   2  23       15.33       24.19      2.13 o 
  -7   2  23       24.05       24.44      1.97 o 
  -6   2  23        9.47        9.44      2.06 o 
  -5   2  23       18.94       23.46      1.77 o 
  -4   2  23        1.13       -0.20      1.28 o 
  -3   2  23       37.48       42.66      1.66 o 
  -2   2  23        8.90        8.76      1.26 o 
  -1   2  23        2.78        1.78      1.61 o 
   0   2  23       39.99       44.83      2.86 o 
   1   2  23        0.07       -0.86      1.83 o 
   2   2  23       79.55       87.68      2.89 o 
   3   2  23       21.72       21.43      1.82 o 
   4   2  23       15.68       19.23      2.34 o 
  -8   3  23        0.66        0.44      1.74 o 
  -7   3  23        1.31       -0.14      1.67 o 
  -6   3  23        5.07        3.19      1.65 o 
  -5   3  23        0.39        2.34      1.90 o 
  -4   3  23       79.90       84.71      3.09 o 
  -3   3  23        0.03        1.60      1.71 o 
  -2   3  23        0.39       -1.42      1.42 o 
  -1   3  23      114.82      128.78      3.68 o 
   0   3  23       61.51       55.30      2.60 o 
   1   3  23        1.40       -1.08      1.46 o 
   2   3  23       10.14       11.34      2.19 o 
   3   3  23        2.41        3.30      1.59 o 
   4   3  23       21.61       29.26      2.33 o 
  -7   4  23        1.43       -1.94      1.94 o 
  -6   4  23        0.79       -0.92      1.89 o 
  -5   4  23       12.08       19.17      2.96 o 
  -4   4  23       14.10       20.97      3.29 o 
  -3   4  23        0.14        1.35      1.70 o 
  -2   4  23       67.66       75.88      3.22 o 
  -1   4  23        6.45        6.79      2.39 o 
   0   4  23        3.17        2.24      1.78 o 
   1   4  23       19.33       21.33      2.16 o 
   2   4  23       50.78       51.69      2.80 o 
  -4   5  23        1.10        1.08      2.74 o 
  -3   5  23       74.61       65.97      5.29 o 
  -2   5  23      144.26      158.52      6.94 o 
  -1   5  23      133.89      129.51      6.24 o 
   0   5  23        1.14        3.22      2.39 o 
  -8   0  24        0.05       -0.61      2.17 o 
  -6   0  24       28.38       34.22      2.85 o 
  -4   0  24       10.27        9.30      1.96 o 
  -2   0  24       42.25       49.40      2.55 o 
   0   0  24       13.91       15.29      2.30 o 
   2   0  24        3.64        2.62      1.55 o 
   4   0  24       38.92       53.64      3.90 o 
  -8   1  24        4.10        2.38      1.79 o 
  -7   1  24       68.17       89.28      3.94 o 
  -6   1  24        5.21       12.08      1.60 o 
  -5   1  24        7.51       10.99      1.47 o 
  -4   1  24        5.03        2.47      1.21 o 
  -3   1  24       74.64       71.95      2.32 o 
  -2   1  24       11.49       10.92      1.49 o 
  -1   1  24      142.77      142.63      4.17 o 
   0   1  24       11.25        7.93      1.42 o 
   1   1  24       31.74       35.28      2.25 o 
   2   1  24       87.87       84.82      2.74 o 
   3   1  24       61.34       47.78      2.16 o 
   4   1  24        3.16        4.92      1.52 o 
  -8   2  24       29.70       34.97      2.30 o 
  -7   2  24        1.53        2.27      1.77 o 
  -6   2  24        2.71        2.50      1.44 o 
  -5   2  24        0.31       -0.81      1.32 o 
  -4   2  24        2.68        1.59      1.32 o 
  -3   2  24        0.00       -1.18      1.18 o 
  -2   2  24        8.40        8.58      1.63 o 
  -1   2  24       14.89       22.61      3.50 o 
   0   2  24       33.08       28.15      2.61 o 
   1   2  24        1.70        1.87      1.96 o 
   2   2  24        5.17        6.40      1.47 o 
   3   2  24        1.02        0.99      1.45 o 
  -7   3  24        5.13        4.01      2.05 o 
  -6   3  24        3.06        2.56      1.71 o 
  -5   3  24        0.14        1.12      1.60 o 
  -4   3  24       16.96       17.97      2.14 o 
  -3   3  24       47.92       59.06      3.60 o 
  -2   3  24        2.18        4.25      1.53 o 
  -1   3  24        2.72        3.61      1.53 o 
   0   3  24       13.20       21.15      1.94 o 
   1   3  24        1.11        1.89      1.53 o 
   2   3  24        0.39       -1.50      1.50 o 
  -5   4  24        3.92        4.39      2.08 o 
  -4   4  24        2.94        0.92      1.93 o 
  -3   4  24       83.97       86.38      3.84 o 
  -2   4  24       45.29       46.96      2.69 o 
  -1   4  24       78.51       74.81      3.26 o 
   0   4  24        6.53       10.74      1.99 o 
   1   4  24       18.30       18.50      2.17 o 
  -7   0  25        7.84        5.40      2.37 o 
  -5   0  25        3.49        8.07      2.13 o 
  -3   0  25        1.29       -0.42      1.79 o 
  -1   0  25        0.06       -0.35      1.36 o 
   1   0  25        0.09        1.29      1.72 o 
   3   0  25      126.65      158.10      4.98 o 
  -8   1  25        0.01       -0.24      1.60 o 
  -7   1  25        0.62        3.47      1.53 o 
  -6   1  25       25.67       34.12      2.10 o 
  -5   1  25        0.97        0.53      1.32 o 
  -4   1  25        0.19        1.08      1.22 o 
  -3   1  25       16.51       15.12      2.01 o 
  -2   1  25        0.02       -1.22      1.40 o 
  -1   1  25       20.46       15.60      1.60 o 
   0   1  25        0.64       -1.48      1.63 o 
   1   1  25        1.18       -0.74      1.41 o 
   2   1  25        2.03        4.43      1.34 o 
   3   1  25        0.98        0.67      1.39 o 
  -7   2  25       23.45       24.66      2.08 o 
  -6   2  25        5.50        6.72      1.64 o 
  -5   2  25        3.48        0.86      1.43 o 
  -4   2  25        7.65       14.18      2.66 o 
  -3   2  25       24.62       26.94      1.92 o 
  -2   2  25       41.62       50.80      1.90 o 
  -1   2  25        0.29        2.78      1.47 o 
   0   2  25        8.11       10.69      3.31 o 
   1   2  25        0.82        0.63      1.90 o 
   2   2  25      130.64      145.81      3.86 o 
  -6   3  25        6.21        9.72      2.47 o 
  -5   3  25        4.82        7.04      1.73 o 
  -4   3  25        0.01       -1.64      1.64 o 
  -3   3  25        1.45        0.27      1.70 o 
  -2   3  25        5.62        8.43      1.78 o 
  -1   3  25       10.39       19.19      1.92 o 
   0   3  25        6.31        4.46      1.72 o 
   1   3  25       23.49       26.08      2.10 o 
  -3   4  25        1.23       -1.82      1.99 o 
  -2   4  25        0.06       -1.70      1.71 o 
  -6   0  26       99.47      118.01      4.82 o 
  -4   0  26        2.11        3.11      2.08 o 
  -2   0  26        2.34        3.70      1.95 o 
   0   0  26       23.19       24.93      2.02 o 
   2   0  26       82.75       83.82      3.54 o 
  -7   1  26        0.15       -0.19      1.58 o 
  -6   1  26        9.12       17.03      1.82 o 
  -5   1  26        3.28        7.56      1.55 o 
  -4   1  26        0.03       -1.26      1.26 o 
  -3   1  26        4.30        4.62      1.35 o 
  -2   1  26       15.60       15.40      1.88 o 
  -1   1  26        1.15        0.30      2.12 o 
   0   1  26       19.36       19.79      2.21 o 
   1   1  26        0.00       -1.95      2.00 o 
   2   1  26        8.77        9.21      1.36 o 
  -6   2  26        0.35       -0.66      1.61 o 
  -5   2  26        5.53        5.17      1.63 o 
  -4   2  26        9.74       13.28      1.81 o 
  -3   2  26        1.15        2.49      1.47 o 
  -2   2  26        1.44       -0.37      2.84 o 
  -1   2  26        9.95       15.20      1.79 o 
   0   2  26       22.24       21.81      2.11 o 
   1   2  26        2.24        5.11      1.83 o 
  -4   3  26       32.24       42.25      2.91 o 
  -3   3  26        0.80        5.46      3.01 o 
  -2   3  26       12.90       19.69      1.97 o 
  -1   3  26        0.00        2.06      1.57 o 
  -5   0  27        0.63        1.31      2.23 o 
  -3   0  27        6.64        9.62      4.98 o 
  -1   0  27       40.47       56.48      2.83 o 
  -5   1  27        0.00       -0.86      1.43 o 
  -4   1  27        0.99       -1.10      1.36 o 
  -3   1  27        1.60        4.04      1.39 o 
  -2   1  27        0.13       -2.04      2.04 o 
  -1   1  27        0.02        0.63      1.41 o 
   0   1  27        6.60        5.32      1.57 o 
  -4   2  27        0.65        0.38      2.13 o 
  -3   2  27        5.20        1.06      1.52 o 
  -2   2  27        4.85        9.99      2.79 o 
                                                 
